# Supplementary material for: Global Transcriptomic Analyses Provide New Insight into the Molecular Mechanisms of Endocarp Formation and Development in Iron Walnut (Juglans sigillata Dode)
Source: Int J Mol Sci. 2023 Mar 31;24(7):6543. doi: 10.3390/ijms24076543 (PMC10094949; doi:10.3390/ijms24076543)
Supplement: Supplementary file 1 [file ijms-24-06543-s001.zip]

Archive with 2 entries (2 files):
- Figure S.pdf
- ijms-2209733-supplementary.xlsx
