# Supplementary material for: Global Transcriptomic Analyses Provide New Insight into the Molecular Mechanisms of Endocarp Formation and Development in Iron Walnut (Juglans sigillata Dode)
Source: Int J Mol Sci. 2023 Mar 31;24(7):6543. doi: 10.3390/ijms24076543 (PMC10094949; doi:10.3390/ijms24076543)
Supplement: Supplementary file 1 [file ijms-24-06543-s001.zip › ijms-2209733-supplementary.xlsx]

## Sheet: Table S1
Table S1 Summary of RNA sequencing data and mapping results to the Juglans sigillate genome
Sample	Total reads	Total mapped reads	Multiple mapped	Uniquely mapped
P1_1	47085990	44871053(95.30%)	1194250(2.54%)	43676803(92.76%)
P1_2	47974302	45762673(95.39%)	1202036(2.51%)	44560637(92.88%)
P1_3	46483328	44383296(95.48%)	1170049(2.52%)	43213247(92.97%)
P2_1	48130884	45499066(94.53%)	1373623(2.85%)	44125443(91.68%)
P2_2	47069392	44685555(94.94%)	1308291(2.78%)	43377264(92.16%)
P2_3	47538086	45113767(94.90%)	1334030(2.81%)	43779737(92.09%)
P3_1	49023082	46598691(95.05%)	1305000(2.66%)	45293691(92.39%)
P3_2	50669550	48354394(95.43%)	1293281(2.55%)	47061113(92.88%)
P3_3	47193640	44879458(95.10%)	1174558(2.49%)	43704900(92.61%)

## Sheet: Table S2
Table S2 Differentially expressed genes identified between stage I and stage II in the endocarp of “Dapao”
gene_id	Expression_stage I_1	Expression_stage I_2	Expression_stage I_3	Expression_stage II_1	Expression_stage II_2	Expression_stage II_3	log2FoldChange	pValue	qValue	Regulation	gene_symbol	description
OF22781	50.3762	66.154	86.9172	0	0	0	-12.3316	8.24e-53	2.01e-48	Down	CLH2	Chlorophyllase-2, chloroplastic
OF28855	153.095	20.4083	54.8528	0	0	0	-11.8882	7.85e-06	0.000178961	Down	LSD1	Protein LSD1
OF22731	142.232	27.5098	203.549	0	0.105267	0	-11.3123	2.37e-09	1.46e-07	Down	SEOB	Protein SIEVE ELEMENT OCCLUSION B
OF16680	655.398	135.497	288.924	0.322293	0.413443	0.0824015	-10.311	1.41e-07	5.37e-06	Down	FAF2	Protein FANTASTIC FOUR 2
OF24442	138.129	9.45702	118.775	0	0.195953	0	-9.71738	1.43e-06	4.1e-05	Down	GA20OX1	Gibberellin 20 oxidase 1
OF14974	10.997	10.1044	24.2213	0	0.0431983	0.0641702	-9.08019	4.23e-13	6.27e-11	Down	KAT1	Potassium channel KAT1
OF16392	102.67	30.3101	119.585	0.473401	0.16012	0	-8.91782	3.07e-10	2.39e-08	Down	HSFB4	Heat stress transcription factor B-4
OF09504	11.1926	5.92754	5.54875	0	0.0655847	0	-8.87324	5.98e-14	1.09e-11	Down	MGL	Methionine gamma-lyase
OF20348	105.458	97.7062	26.2639	0.0957828	0.243926	0.0488733	-8.84141	1.7e-10	1.39e-08	Down	MENB	1,4-dihydroxy-2-naphthoyl-CoA synthase, peroxisomal
OF07292	128.916	116.154	188.109	0.217191	0.591246	0.147502	-8.75882	1.96e-37	1.6e-33	Down	EXPA8	Expansin-A8
OF29822	8.79282	17.9137	20.7879	0	0.121474	0	-8.54161	4.59e-27	8.02e-24	Down	PME53	Probable pectinesterase 53
OF02433	7.24857	0.784576	10.1096	0.0209531	0.021331	0	-8.51259	1.8e-05	0.00036619	Down	ABCB11	ABC transporter B family member 11
OF28453	269.859	206.092	517.555	1.3139	1.30183	0.642097	-8.49292	1.38e-12	1.81e-10	Down	ANN4	Annexin D4
OF02969	2.89345	1.86219	6.01761	0	0.0635834	0	-8.18432	1.56e-09	9.97e-08	Down	EGS1	Eugenol synthase 1
OF00720	7.03121	8.64358	18.7671	0.0486241	0.0496875	0.0244468	-8.14836	1.85e-10	1.5e-08	Down	DOX2	Alpha-dioxygenase 2
OF10064	23.9589	20.1659	6.23894	0	0.115507	0	-8.10697	1.59e-09	1.01e-07	Down	ICS2	Isochorismate synthase 2, chloroplastic
OF23090	14.2457	6.11296	10.2739	0	0	0.0718816	-8.08704	6.77e-13	9.65e-11	Down	VSPA	Stem 28 kDa glycoprotein
OF12210	5.22762	10.7823	6.28451	0	0.0437731	0.0431065	-8.06524	1.02e-18	4.07e-16	Down	LAX3	Auxin transporter-like protein 3
OF07519	114.755	61.8494	56.3013	0.2199	0.227134	0	-8.01908	8.31e-17	2.34e-14	Down
OF08375	19.0992	7.15228	20.0207	0.101318	0.0346007	0	-7.99648	1.3e-12	1.75e-10	Down	UFC	Protein UPSTREAM OF FLC
OF12178	51.7954	16.5947	25.5331	0.0768403	0	0.0792439	-7.96665	3.97e-08	1.77e-06	Down
OF14578	59.8618	73.416	14.4497	0.183319	0.249467	0.184659	-7.91207	2.24e-07	8.01e-06	Down	EXL7	Protein EXORDIUM-like 7
OF18211	11.9159	1.75506	10.0084	0.0808798	0.0828004	0	-7.87571	1.57e-05	0.000325672	Down	WOX4	WUSCHEL-related homeobox 4
OF25169	93.9703	87.4415	42.4356	0.235896	0.668487	0.0264378	-7.86218	3.83e-19	1.66e-16	Down	LAC14	Laccase-14
OF16787	15.5708	14.6906	48.4153	0.138681	0.198169	0.0279188	-7.74224	3.56e-06	8.98e-05	Down	At1g03010	BTB/POZ domain-containing protein At1g03010
OF25289	9.04281	3.81663	4.57305	0.134759	0	0	-7.65832	8.49e-09	4.47e-07	Down		Thioredoxin M-type, chloroplastic
OF11577	79.5159	24.1039	88.9844	0.49058	0.542021	0.0417951	-7.65326	2.1e-09	1.3e-07	Down	At2g37240	Thioredoxin-like protein AAED1, chloroplastic
OF07969	7.93451	16.8977	12.1746	0.0641354	0.0327133	0.0652569	-7.64984	2.04e-20	1.16e-17	Down	UGT92A1	UDP-glycosyltransferase 92A1
OF22550	73.849	20.9939	42.8089	0	0.731026	0	-7.57234	3.14e-07	1.07e-05	Down
OF24042	519.887	132.097	355.794	0.488567	2.53195	2.55223	-7.55645	6.04e-08	2.57e-06	Down
OF24473	229.571	131.273	116.271	0.825153	0.853185	1.19313	-7.51263	1.84e-16	4.75e-14	Down
OF05976	14.5569	7.31591	26.9426	0	0.0596248	0.29553	-7.50719	6e-09	3.32e-07	Down	SPL13B	Squamosa promoter-binding-like protein 13B
OF00014	18.4393	7.12384	89.4634	0.028647	0.524622	0.144286	-7.50135	0.00690821	0.0447433	Down	AAO	L-ascorbate oxidase
OF12119	9.83903	4.15356	3.33371	0.0358056	0.0729549	0	-7.38446	2.17e-06	5.84e-05	Down	HSR201	Benzyl alcohol O-benzoyltransferase
OF06243	4.91689	35.1749	9.96232	0	0	0.293017	-7.36519	0.000806351	0.00842174	Down	ATJ11	Chaperone protein dnaJ 11, chloroplastic
OF18660	4.41767	2.75072	2.85162	0	0.101256	0	-7.35575	7.62e-10	5.22e-08	Down	TIP1-1	Aquaporin TIP1-1
OF03378	0.733274	1.17192	3.9662	0	0	0.0542874	-7.31184	0.000643487	0.00706795	Down	HSFB4	Heat stress transcription factor B-4
OF09428	1.41868	2.01754	2.36112	0	0.0513986	0	-7.26739	2.14e-09	1.32e-07	Down	CRF2	Ethylene-responsive transcription factor CRF2
OF23137	28.7399	17.4042	33.0551	0	0.369331	0.189292	-7.24303	4.86e-21	3.3e-18	Down	PSAH2	Photosystem I reaction center subunit VI-2, chloroplastic
OF23751	4.47222	9.0391	1.85292	0	0	0	-7.23125	3.62e-06	9.13e-05	Down	At5g05600	Probable 2-oxoglutarate-dependent dioxygenase At5g05600
OF16046	1.57572	0.616005	0.856596	0	0	0.031314	-7.21354	2.1e-06	5.68e-05	Down	Bp10	L-ascorbate oxidase homolog
OF29679	3.35342	1.08568	0.353903	0.0495038	0	0	-7.18302	0.00244684	0.0203349	Down	C1	Anthocyanin regulatory C1 protein
OF19720	1.9448	0.852378	0.734525	0	0	0	-7.17765	2.48e-06	6.54e-05	Down	BHLH67	Transcription factor bHLH67
OF26002	59.4869	33.9246	37.3126	0	0.554196	0.287833	-7.15712	2.01e-20	1.16e-17	Down
OF10748	1.50697	0.412127	2.96435	0	0	0.0520431	-7.12346	0.000303891	0.00386915	Down	PAP27	Probable inactive purple acid phosphatase 27
OF19262	2.48558	1.1695	1.85343	0	0.0453513	0	-7.08837	1.86e-08	8.97e-07	Down	OFP7	Transcription repressor OFP7
OF13700	3.83329	2.52341	2.25588	0	0	0	-7.05433	1.31e-17	4.33e-15	Down	At3g07010	Probable pectate lyase 8
OF09095	99.7741	69.6879	64.3142	0.0677835	0.690646	0.829549	-7.03467	8.02e-40	9.81e-36	Down	CAB13	Chlorophyll a-b binding protein 13, chloroplastic
OF03337	1.86938	2.25967	2.01423	0	0.0377902	0	-7.02733	3.92e-13	5.88e-11	Down
OF30081	76.5773	51.2494	79.8576	0.953032	0.092696	0.556998	-7.02506	4.89e-36	2.99e-32	Down
OF14750	41.3182	117.591	31.5623	0.0516845	1.7742	0.271925	-6.99858	7.38e-06	0.000169804	Down	ACO	1-aminocyclopropane-1-carboxylate oxidase
OF07603	0.482059	0.99272	2.09312	0	0	0	-6.9981	4.65e-05	0.000801181	Down	KAO1	Ent-kaurenoic acid oxidase 1
OF05691	0.464337	3.04791	9.32536	0	0	0	-6.99493	0.019009	0.0946386	Down	PRE6	Transcription factor PRE6
OF03503	10.8679	7.53085	11.5976	0	0.0980691	0.0975627	-6.99049	1.38e-19	6.75e-17	Down	LOG8	Cytokinin riboside 5'-monophosphate phosphoribohydrolase LOG8
OF13210	0.128274	0.0937559	0.0970965	0	0	0	-6.9874	1.13e-05	0.000245448	Down
OF23183	7.1015	30.617	2.03261	0	0.480692	0	-6.93182	0.00734397	0.0468214	Down	AUX22	Auxin-induced protein AUX22
OF10672	0.129228	0.187838	0.130239	0	0	0	-6.88892	9.03e-12	9.68e-10	Down	GME-2	GDP-mannose 3,5-epimerase 2
OF22499	2.67989	1.25801	0.44967	0	0	0.0452022	-6.8627	0.000604212	0.00671194	Down	FAF3	Protein FANTASTIC FOUR 3
OF02023	10.4227	21.4366	93.386	0.195837	0.44873	0.272419	-6.86226	0.00513253	0.0357828	Down	At1g64390	Endoglucanase 6
OF11286	55.7487	18.0619	14.2478	0.703709	0	0.386149	-6.85216	0.000144256	0.00205899	Down	ARG7	Indole-3-acetic acid-induced protein ARG7
OF26954	33.8262	11.5097	60.0076	0	0.87369	0.318682	-6.81698	1.6e-05	0.00033077	Down	EXPA6	Expansin-A6
OF16128	140.513	36.5615	44.4307	0.442924	0	1.73571	-6.78796	4.85e-05	0.000828552	Down
OF07559	1.52755	1.89972	5.69031	0	0.140003	0	-6.78624	8.23e-05	0.00128023	Down	CYCU4-1	Cyclin-U4-1
OF14229	4.89158	2.10835	2.63674	0.160034	0	0	-6.72663	6.05e-09	3.34e-07	Down	HSFB3	Heat stress transcription factor B-3
OF05736	49.9309	24.3427	58.7209	0.533165	0.86122	0.156286	-6.68222	7.13e-12	7.78e-10	Down	EXPA1	Expansin-A1
OF20400	6.25638	4.43904	3.85825	0	0.0630516	0.125622	-6.6486	3.45e-21	2.41e-18	Down	CEL1	Endoglucanase 8
OF08631	55.4056	20.5808	83.2401	0.146956	1.14531	0.539345	-6.63606	2.3e-07	8.18e-06	Down	SCL32	Scarecrow-like protein 32
OF12719	3.06281	3.11016	1.57096	0	0.172973	0	-6.62418	1.07e-10	9.11e-09	Down	LHCA1	Chlorophyll a-b binding protein 6, chloroplastic
OF22146	18.7134	6.75843	26.5026	0.133209	0.37394	0.0334427	-6.61163	7.35e-09	4e-07	Down	PBL27	Serine/threonine-protein kinase PBL27
OF06269	7.41214	9.16367	5.61091	0	0.469034	0	-6.6096	1.5e-05	0.000313072	Down	SAUR23	Auxin-responsive protein SAUR23
OF10965	56.2884	81.3063	25.8194	0.681273	0.834954	0.429888	-6.54766	4.97e-09	2.84e-07	Down		Basic form of pathogenesis-related protein 1
OF11742	49.334	11.0443	46.2863	0	1.31444	0.165381	-6.49023	1.82e-06	5.03e-05	Down	ARR4	Two-component response regulator ARR4
OF24375	1.80561	2.35021	1.42714	0.0212489	0.0432905	0	-6.47963	1.64e-17	5.29e-15	Down	BGAL6	Beta-galactosidase 6
OF22733	1.60804	0.503493	4.11473	0	0.0214844	0	-6.46653	1.29e-05	0.000275645	Down	SEOB	Protein SIEVE ELEMENT OCCLUSION B
OF27151	3.44668	3.06997	5.83042	0	0	0	-6.46343	5.98e-19	2.48e-16	Down
OF16578	0.304061	0.256288	0.745271	0.0429121	0	0	-6.45721	3.16e-06	8.11e-05	Down	MET1	Protein MET1, chloroplastic
OF06276	16.8571	0.443695	3.79203	0	0	0	-6.44647	0.0168808	0.0870379	Down	SAUR20	Auxin-responsive protein SAUR20
OF24736	8.83382	19.3898	54.9917	0.687782	0.698691	0	-6.44365	0.00134268	0.0126166	Down
OF23822	1.61853	0.841046	0.885932	0	0	0.0735256	-6.43267	1.3e-05	0.000276911	Down	EXPA8	Expansin-A8
OF01642	1.37576	1.5812	0.670586	0	0	0	-6.41836	4.28e-06	0.000104809	Down	BZIP34	Basic leucine zipper 34
OF10093	14.5667	7.25739	15.5689	0	0.738723	0	-6.41591	4.62e-09	2.65e-07	Down	GASA6	Gibberellin-regulated protein 6
OF20511	1.05291	1.8983	1.87251	0.0374164	0.0382006	0	-6.40317	1e-09	6.71e-08	Down	HSR201	Benzyl alcohol O-benzoyltransferase
OF02907	89.9182	50.4455	18.6647	0.311557	0	1.30328	-6.39094	2.2e-05	0.00043069	Down		14 kDa proline-rich protein DC2.15
OF19045	29.8151	40.8531	25.6654	0.184946	0.915964	0.161384	-6.37964	2.28e-35	1.11e-31	Down	GH3.1	Probable indole-3-acetic acid-amido synthetase GH3.1
OF25181	205.739	130.053	117.85	0.94089	3.51222	2.25762	-6.37787	1.58e-20	9.58e-18	Down	At4g09670	Uncharacterized oxidoreductase At4g09670
OF02871	13.7516	7.61723	20.9574	0.04268	0.435031	0	-6.35667	2e-10	1.6e-08	Down
OF02111	2.08853	5.60802	3.45516	0.0691047	0	0	-6.33033	1.1e-08	5.66e-07	Down	MYC3	Transcription factor MYC3
OF17936	100.396	43.0761	70.9822	2.02057	0	0.346245	-6.32851	2.29e-14	4.56e-12	Down	ERF003	Ethylene-responsive transcription factor ERF003
OF07009	7.77791	2.88668	11.2617	0.326349	0	0	-6.32089	2.22e-07	7.96e-06	Down
OF15122	23.0737	26.4324	8.26497	0.147835	0.481186	0.11939	-6.30776	5.65e-09	3.16e-07	Down	AAE14	2-succinylbenzoate--CoA ligase, chloroplastic/peroxisomal
OF05397	257.329	89.889	160.46	1.30904	3.78465	1.81823	-6.28318	1.69e-08	8.3e-07	Down	LHCB5	Chlorophyll a-b binding protein CP26, chloroplastic
OF17657	44.9206	31.792	47.9194	0.175644	0.301162	1.03288	-6.27866	4.79e-29	1.17e-25	Down	BHLH35	Transcription factor bHLH35
OF14768	2.73011	8.34189	1.83751	0.29763	0	0	-6.2648	1.39e-05	0.000294288	Down	TSW12	Non-specific lipid-transfer protein 1
OF05612	47.9043	17.2954	49.448	0.554109	1.24134	0.0845464	-6.25534	1.78e-09	1.12e-07	Down	ARR4	Two-component response regulator ARR4
OF25971	2.34904	2.6491	1.92584	0.207978	0	0	-6.22723	1.98e-05	0.000395387	Down
OF01761	5.48488	5.19186	10.5886	0.117704	0.121478	0	-6.20954	2.8e-07	9.78e-06	Down	SAUR36	Auxin-responsive protein SAUR36
OF25624	72.9999	42.6433	152.152	0.3848	2.61235	1.3293	-6.20776	3.66e-06	9.19e-05	Down	BGLU44	Beta-glucosidase 44
OF22579	7.69488	17.44	8.69244	0.461485	0	0.491957	-6.207	1.29e-11	1.34e-09	Down
OF17998	8.82272	3.52719	11.3741	0	0.48939	0.164428	-6.19972	5.92e-08	2.53e-06	Down
OF14529	7.17809	17.3851	12.8561	0.345005	0.088015	0	-6.19503	1.66e-12	2.11e-10	Down	GIL1	Protein GRAVITROPIC IN THE LIGHT 1
OF16812	5.53832	2.4065	7.49647	0.0640794	0.130621	0.129449	-6.19452	2.48e-06	6.54e-05	Down		Desiccation-related protein PCC13-62
OF03387	0.497828	0.633999	0.995494	0	0	0	-6.18238	7.6e-05	0.00119993	Down	At3g47200	UPF0481 protein At3g47200
OF20630	10.096	4.453	4.07227	0	0.0781929	0.0789837	-6.11203	2.4e-05	0.000463817	Down
OF19020	1.22895	19.7573	6.22694	0.107939	0.10995	0.163607	-6.09982	0.00858432	0.0527499	Down	SR1IP1	BTB/POZ domain-containing protein SR1IP1
OF14448	14.1936	16.5676	46.3757	0.66772	0.169499	0	-6.06288	2.16e-05	0.00042419	Down		Triose phosphate/phosphate translocator, chloroplastic
OF03924	213.216	92.0374	32.2767	3.14207	0.360481	4.13374	-6.02668	0.00105587	0.0104223	Down		Early nodulin-93
OF02627	3.48454	6.45438	10.3134	0.141928	0.145478	0.145882	-5.9989	6.84e-09	3.72e-07	Down
OF18499	30.0564	48.2772	30.9164	1.28359	0.437968	0.109837	-5.99736	6.67e-27	1.09e-23	Down	GOLS2	Galactinol synthase 2
OF09509	0.171606	3.86022	0.858186	0	0.0685295	0	-5.99598	0.0325463	0.13924	Down	MYC2	Transcription factor MYC2
OF26798	9.25609	18.0535	39.4411	0.929285	0.0710407	0.0937885	-5.98904	3.65e-05	0.000657628	Down	CCR1	Serine/threonine-protein kinase-like protein CCR1
OF04666	23.8062	15.6934	60.671	1.93999	0	0	-5.98589	9.88e-05	0.0014962	Down
OF09800	15.623	105.508	8.39547	1.41474	0.460906	0.275556	-5.97761	0.0295276	0.129591	Down	NCED1	9-cis-epoxycarotenoid dioxygenase NCED1, chloroplastic
OF22702	5.58514	3.68006	2.34481	0.0956307	0	0.0970191	-5.95917	1.27e-09	8.33e-08	Down	SUP	Transcriptional regulator SUPERMAN
OF04937	5.57042	1.98118	5.65824	0	0	0	-5.95593	1.55e-07	5.82e-06	Down
OF22161	3.80816	7.9585	7.73007	0.178794	0.137802	0.0463792	-5.9298	2.87e-13	4.52e-11	Down
OF19765	2.05173	5.14448	1.195	0	0.0627433	0	-5.91664	0.000554651	0.00630168	Down	SPCC594.04c	Uncharacterized protein C594.04c
OF20032	2.9895	3.69214	5.56986	0.174549	0.0709903	0	-5.91008	2.76e-16	7.03e-14	Down	CER26L	Protein ECERIFERUM 26-like
OF28913	0.527003	0.878765	1.00887	0.164616	0.027865	0	-5.85801	0.000397795	0.00481251	Down		(3S,6E)-nerolidol synthase 2, chloroplastic/mitochondrial
OF19112	12.3221	24.2119	16.3144	0.596785	0.187384	0.0940115	-5.84226	2.63e-20	1.46e-17	Down
OF18493	0.148899	0.671925	0.74995	0	0	0	-5.83206	0.000256868	0.00336211	Down	GOLS2	Galactinol synthase 2
OF26211	5.12147	4.70849	13.1748	0	0.348943	0.101429	-5.82924	1.28e-06	3.72e-05	Down	PSBO	Oxygen-evolving enhancer protein 1, chloroplastic
OF04563	22.4444	18.8427	31.2812	0.97642	0.294599	0.111634	-5.82749	1.1e-29	3e-26	Down
OF29212	0.463717	2.16662	5.73835	0	0	0	-5.79454	0.000774249	0.00819142	Down	PNSB4	Photosynthetic NDH subunit of subcomplex B 4, chloroplastic
OF06074	1.60226	0.821326	3.78784	0	0.171819	0	-5.77682	0.000944714	0.00951721	Down	GAPA1	Glyceraldehyde-3-phosphate dehydrogenase GAPA1, chloroplastic
OF11285	42.388	18.2421	19.0537	0.715821	0.372386	0	-5.77542	9.91e-12	1.05e-09	Down		Auxin-induced protein X10A
OF24416	1.60391	1.55078	0.962386	0	0	0	-5.77139	0.000382445	0.0046614	Down
OF01376	16.6294	34.5296	17.0199	0.612083	0.635501	0.127909	-5.7634	1.37e-09	8.94e-08	Down
OF13541	30.299	2.30092	28.0573	0.335425	0	1.10049	-5.72737	0.000616933	0.00681917	Down	RAA1	Flowering-promoting factor 1-like protein 1
OF25280	0.780806	0.159117	2.68246	0	0.0329764	0	-5.72628	0.0248171	0.115116	Down	PIN6	Auxin efflux carrier component 6
OF21508	1.18449	1.59986	1.36792	0.0655435	0.0335379	0	-5.70233	1.23e-08	6.22e-07	Down	At5g20260	Probable glycosyltransferase At5g20260
OF25166	19.7098	12.2866	14.8156	0.354642	0.305579	0.110491	-5.70175	4.34e-22	3.6e-19	Down	LAC14	Laccase-14
OF10140	2.61344	1.14627	2.25777	0.0577552	0.0881872	0	-5.70031	7.41e-09	4.01e-07	Down	SPL6	Squamosa promoter-binding-like protein 6
OF18385	10.7359	10.0748	4.56753	0	0.354301	0.116713	-5.68171	1.86e-12	2.32e-10	Down	RBK1	Receptor-like cytosolic serine/threonine-protein kinase RBK1
OF03375	1.31441	6.32948	1.82847	0	0.210407	0	-5.67445	0.000731007	0.00784597	Down	LIP	Lipase
OF16038	1.71307	1.78209	3.98936	0.0527223	0.106918	0	-5.66875	2.98e-07	1.03e-05	Down	ATPC	ATP synthase gamma chain, chloroplastic
OF14244	2.8043	7.10902	4.41299	0.140466	0.106898	0.035403	-5.66267	5.67e-09	3.16e-07	Down	GPDHC1	Glycerol-3-phosphate dehydrogenase [NAD(+)] GPDHC1, cytosolic
OF28266	196.498	198.959	338.436	7.98962	1.27518	5.78069	-5.654	6.73e-17	1.96e-14	Down
OF05466	57.8679	11.146	110.517	0.771013	2.37397	0.410575	-5.63864	0.00150645	0.0138468	Down
OF13335	3.56999	4.39573	0.397216	0	0	0	-5.63817	4.5e-16	1.12e-13	Down
OF20349	25.4435	22.8056	4.43716	0.326581	0.569346	0	-5.63381	3.78e-05	0.000678184	Down	MENB	1,4-dihydroxy-2-naphthoyl-CoA synthase, peroxisomal
OF24567	42.568	27.5355	71.8729	0.256553	2.57009	0.184506	-5.61103	3.48e-09	2.06e-07	Down	PMAT1	Phenolic glucoside malonyltransferase 1
OF07071	11.404	36.1808	33.9863	0.688785	0.674119	0.278529	-5.59365	1.61e-08	7.97e-07	Down	At5g02620	Ankyrin repeat-containing protein At5g02620
OF04083	34.0574	108.167	58.274	2.83306	1.85037	0.0805887	-5.59188	9.76e-07	2.93e-05	Down	ERF1B	Ethylene-responsive transcription factor 1B
OF08960	8.08674	4.89636	8.78278	0.170388	0.173307	0	-5.58897	2.96e-14	5.83e-12	Down	QRT1	Pectinesterase QRT1
OF30243	0.8041	0.650816	1.08649	0.130752	0	0	-5.58221	0.00107623	0.0105757	Down	PSB28	Photosystem II reaction center PSB28 protein, chloroplastic
OF07243	13.1363	5.80225	14.6198	0	0	0.688913	-5.58093	4.7e-13	6.8e-11	Down
OF15898	0.155223	0.106546	0.527808	0	0	0	-5.57249	0.0126223	0.070172	Down	CHUP1	Protein CHUP1, chloroplastic
OF06251	0	1.2462	0.532019	0	0.0587059	0	-5.56918	0.0262002	0.119542	Down
OF10894	0.4469	0.880433	0.352479	0	0	0	-5.56121	0.00181958	0.0161191	Down	CYCD3-1	Cyclin-D3-1
OF10275	18.7799	83.8321	33.4495	2.06802	0.506799	0	-5.55325	0.000199151	0.00272787	Down
OF13680	1.76269	5.02612	4.99979	0.0681938	0.245467	0	-5.54688	1.14e-10	9.57e-09	Down	At5g18500	Probable receptor-like protein kinase At5g18500
OF14649	1.68545	1.81233	3.15972	0	0.0503908	0	-5.522	1.15e-10	9.63e-09	Down	THI1-2	Thiamine thiazole synthase 2, chloroplastic
OF24349	27.0902	6.37954	20.1886	0.119482	0.614559	0.368189	-5.50717	1.45e-05	0.000304908	Down	NAC104	NAC domain-containing protein 104
OF12981	2.04944	2.24493	1.61233	0.129232	0.132562	0	-5.50553	1.09e-05	0.000237618	Down
OF22478	2.01956	7.63179	1.41435	0	0.118044	0.116805	-5.49378	0.00487539	0.034422	Down	BG	Basic 7S globulin
OF26665	2.17468	1.49372	0.501283	0.0693319	0.0711786	0	-5.48632	0.00196317	0.0171122	Down	A70	Pathogen-associated molecular patterns-induced protein A70
OF02625	49.7318	68.895	70.0595	1.51117	1.77579	1.18856	-5.4698	1.73e-30	5.28e-27	Down	WAT1	Protein WALLS ARE THIN 1
OF07024	4.623	2.93621	9.1641	0.0658773	0.291744	0.0890974	-5.46638	8.92e-06	0.00020089	Down	ICR3	Interactor of constitutive active ROPs 3
OF03462	0.587563	0.742155	0.0452858	0	0.0452001	0	-5.45926	0.00796286	0.0497679	Down		Homeobox protein knotted-1-like 2
OF01147	0.635875	0.240192	0.934574	0	0	0.0489187	-5.45885	0.00375463	0.0282811	Down	TBL43	Protein trichome birefringence-like 43
OF29189	108.317	53.4932	237.575	0.217895	7.64744	0.694872	-5.45585	0.000588453	0.00657572	Down
OF09667	2.28722	4.00312	1.11926	0	0	0.0848784	-5.43857	0.000119333	0.00175976	Down	EXLB1	Expansin-like B1
OF19211	159.618	135.921	122.323	2.73121	5.30548	2.29088	-5.43334	6.11e-31	2.13e-27	Down	PSBO	Oxygen-evolving enhancer protein 1, chloroplastic
OF04382	33.3216	80.0835	66.8708	2.09396	1.79739	1.10368	-5.40854	1.68e-11	1.69e-09	Down	OFP4	Transcription repressor OFP4
OF13856	16.2846	2.03647	5.20756	0.19612	0.298922	0.197686	-5.40065	0.00704847	0.0453752	Down	PER19	Peroxidase 19
OF16892	53.3014	41.5924	72.3035	0	3.39634	0.484609	-5.39936	1.34e-16	3.56e-14	Down	ZFP6	Zinc finger protein 6
OF24087	10.1476	3.35229	16.5564	0.365422	0.10192	0.136691	-5.39136	0.000141092	0.00202091	Down	At5g56590	Glucan endo-1,3-beta-glucosidase 13
OF17085	1.64596	2.13583	10.0352	0.0757676	0.154446	0	-5.3821	0.0143312	0.0770457	Down	GAPB	Glyceraldehyde-3-phosphate dehydrogenase B, chloroplastic
OF22729	32.2521	25.472	24.0451	0.480093	1.71439	0	-5.36173	7.5e-26	1.08e-22	Down	SEOB	Protein SIEVE ELEMENT OCCLUSION B
OF10392	97.008	143.249	423.106	1.17982	5.38335	11.1354	-5.36118	0.00139034	0.0129862	Down	EXPA6	Expansin-A6
OF20860	1.97738	1.48608	1.18789	0	0	0	-5.34694	0.00318815	0.0250501	Down	TRY	Transcription factor TRY
OF01004	0.519448	1.29273	0.1581	0	0	0.105454	-5.34596	0.00467375	0.0334124	Down	YNR064C	Uncharacterized hydrolase YNR064C
OF29518	0.689085	1.68284	1.51859	0.12777	0	0	-5.34543	4.05e-07	1.33e-05	Down	ARB_05372	Probable aldose 1-epimerase ARB_05372
OF17087	1.43184	1.29051	1.49015	0	0.110894	0.0369057	-5.34434	4.75e-08	2.08e-06	Down	OLE9	Glucan endo-1,3-beta-D-glucosidase
OF13311	8.01796	3.3396	6.47681	0.0583333	0.358127	0.118652	-5.31238	1e-08	5.2e-07	Down	At3g23360	Putative protein phosphatase 2C-like protein 44
OF02390	28.0873	43.6818	74.7742	3.44224	0.29905	0.318601	-5.27565	4.28e-07	1.39e-05	Down	UPB1	Transcription factor UPBEAT1
OF23531	21.7554	15.5186	5.76433	0.549375	0.643195	0.0708463	-5.27502	2e-06	5.46e-05	Down	ARP1	Probable RNA-binding protein ARP1
OF27971	136.46	382.15	301.716	5.83054	2.97415	14.2368	-5.27177	6.02e-10	4.23e-08	Down	EXPA8	Expansin-A8
OF22078	2.22605	2.36374	2.74755	0.0540724	0.111204	0.0556983	-5.25418	5.93e-11	5.33e-09	Down	HIPP36	Heavy metal-associated isoprenylated plant protein 36
OF05584	1.63796	1.92174	4.58786	0.0593288	0.121277	0	-5.2475	3.6e-05	0.000649819	Down	RSS3	Protein RICE SALT SENSITIVE 3
OF09900	145.517	160.839	116.874	2.44135	6.12297	3.93546	-5.24343	2.39e-28	4.5e-25	Down		Peptide methionine sulfoxide reductase
OF08736	0.518933	0	0.191644	0	0	0	-5.21187	0.0081305	0.0506051	Down	EXPB16	Expansin-B16
OF28268	5.6024	1.56728	7.98494	0.120208	0.204594	0.121697	-5.21148	6.29e-05	0.00102733	Down	SPL7	Squamosa promoter-binding-like protein 7
OF10656	1.04352	1.65472	0.697882	0	0.138204	0	-5.21042	0.000609171	0.00675191	Down
OF00361	430.367	52.9233	184.246	1.09134	17.1862	1.29606	-5.20302	0.00382928	0.0287108	Down	FAF2	Protein FANTASTIC FOUR 2
OF25401	0.985866	0.86567	1.55937	0.0486496	0.0498714	0	-5.18881	1.98e-07	7.26e-06	Down	IQD1	Protein IQ-DOMAIN 1
OF03300	3.85778	8.54791	8.62076	0.450251	0	0	-5.18469	3.44e-10	2.63e-08	Down	petM	Cytochrome b6-f complex subunit 7 (Fragment)
OF30279	84.8404	24.523	21.1355	1.21017	0	2.70779	-5.18382	0.00774647	0.0486392	Down
OF13973	17.7135	3.60927	1.17187	0.283156	0.584972	0.908735	-5.15856	0.037048	0.151932	Down	ZPR4	Protein LITTLE ZIPPER 4
OF17195	0.399343	0.655076	0.492161	0.0137753	0.014001	0.0275412	-5.14995	3.24e-07	1.11e-05	Down	ABCB13	ABC transporter B family member 13
OF01760	0.207828	0.446004	0.293104	0	0	0	-5.14446	0.00993335	0.0585936	Down	NAC007	NAC domain-containing protein 7
OF22738	0.720271	1.76155	3.00276	0.0715128	0	0	-5.14404	0.000115296	0.00170435	Down	IAA7	Auxin-responsive protein IAA7
OF06794	15.7753	53.061	15.5101	0.358229	1.77672	0.33752	-5.1424	0.000495539	0.0057736	Down	GH3.1	Probable indole-3-acetic acid-amido synthetase GH3.1
OF06362	52.2246	31.1795	56.9918	1.31229	1.21853	1.52313	-5.13867	3.38e-17	1.03e-14	Down	At4g34500	Probable receptor-like serine/threonine-protein kinase At4g34500
OF07065	0.0634658	0.742959	0.0637238	0	0.0316708	0	-5.12395	0.0491277	0.184257	Down	LAC17	Laccase-17
OF09025	1.5372	1.90582	1.86632	0.0369996	0.113858	0.0375766	-5.1232	2.77e-08	1.28e-06	Down	KCS2	3-ketoacyl-CoA synthase 2
OF18134	181.842	83.916	102.568	4.28095	0.746978	1.64839	-5.12072	9.87e-07	2.96e-05	Down	SN1	Snakin-1
OF19272	0.936445	2.32758	0.810877	0	0	0.0696149	-5.10211	0.000125238	0.0018292	Down	CYP90B1	Cytochrome P450 90B1
OF12665	0.530787	0.613967	0.899546	0	0	0.0895349	-5.09226	1.86e-06	5.12e-05	Down	PPL1	PsbP-like protein 1, chloroplastic
OF17405	1.1134	0.783143	2.8894	0.0219412	0.11164	0.0220471	-5.08516	1.89e-05	0.000379705	Down	ANT	AP2-like ethylene-responsive transcription factor ANT
OF02662	73.7596	78.6371	111.704	6.98967	0.40177	2.49831	-5.08379	2.13e-28	4.35e-25	Down	BHLH93	Transcription factor bHLH93
OF28273	6.10305	5.85627	2.47303	0.110025	0.167767	0.139152	-5.08244	1.09e-07	4.31e-06	Down	CCD7	Carotenoid cleavage dioxygenase 7, chloroplastic
OF02371	12.8224	15.6074	33.1809	0.864645	1.36187	0.233861	-5.06309	1.23e-07	4.79e-06	Down	CP12-1	Calvin cycle protein CP12-1, chloroplastic
OF24957	3.60626	1.66426	1.14566	0.0533627	0	0.109753	-5.06013	9.51e-07	2.86e-05	Down
OF07596	1.24246	1.9204	0.954736	0	0	0.0770832	-5.0566	9.28e-06	0.000206862	Down	SGPP	Haloacid dehalogenase-like hydrolase domain-containing protein Sgpp
OF11116	1.73487	1.51316	2.11517	0	0.346371	0	-5.05349	0.000366038	0.00451317	Down
OF22167	0.767764	0.451602	0.461424	0	0.0460215	0	-5.04619	0.00037392	0.00457804	Down	At1g54730	Sugar transporter ERD6-like 5
OF26666	10.5525	2.66234	9.18126	0.0595332	0.576396	0.180435	-5.04338	1.16e-05	0.000251931	Down	PAO5	Probable polyamine oxidase 5
OF30380	1.87246	1.3295	0.235552	0	0	0	-5.04067	0.000283628	0.00364984	Down
OF28940	0.181134	3.01681	1.05213	0.172018	0	0	-5.03794	0.00892349	0.054287	Down	PLP7	Patatin-like protein 7
OF29522	0.202589	0.459416	0.101617	0.0331913	0	0	-5.03331	0.0224443	0.106847	Down
OF00233	353.106	133.378	331.073	4.5204	7.35392	14.8031	-5.03146	4.93e-08	2.15e-06	Down	At4g17486	DeSI-like protein At4g17486
OF18216	24.444	24.3626	34.6953	1.47676	0.994059	0.380518	-5.03062	3.91e-25	4.78e-22	Down	SPT	Transcription factor SPATULA
OF19703	4.58112	4.692	6.70175	0.0273221	0.223743	0.166008	-5.03012	5.46e-18	1.93e-15	Down	IQD1	Protein IQ-DOMAIN 1
OF01948	3.18612	4.71898	2.80851	0.199604	0.0506028	0	-5.02465	3.29e-09	1.97e-07	Down	MPK2	Mitogen-activated protein kinase 2
OF28505	39.2989	27.3115	32.6075	2.15133	0	1.05757	-5.01667	2.15e-19	1.01e-16	Down
OF18318	2.52349	1.28574	3.07304	0.0548546	0.111882	0.167887	-5.01009	1.47e-08	7.35e-07	Down	GATA9	GATA transcription factor 9
OF08538	0.656022	0.23783	0.492714	0	0.0546029	0	-5.0069	0.000482076	0.00566054	Down	At2g32990	Endoglucanase 11
OF18566	0.0952907	0.223736	0.0575866	0	0.0191411	0	-5.00542	0.0158485	0.0828689	Down	FH11	Formin-like protein 11
OF23199	0.692754	0.867659	0.388403	0.0419795	0.042976	0	-5.00478	0.000338449	0.00421124	Down	RPT3	Root phototropism protein 3
OF11377	2.11531	0.165425	0.179118	0	0	0	-5.00246	0.0424168	0.166708	Down	SAUR64	Auxin-responsive protein SAUR64
OF01310	24.1724	9.77713	4.37252	0.976932	0.157024	0.104838	-5.0015	0.00387158	0.0289657	Down	TPK1	Two-pore potassium channel 1
OF12646	147.583	86.9266	116.043	3.77271	5.26419	3.09647	-5.00104	1.33e-17	4.33e-15	Down	ACR9	ACT domain-containing protein ACR9
OF13031	16.4173	38.7205	6.94324	0.332568	0.77495	0.804473	-4.98033	0.00108047	0.0106009	Down	BGAL1	Beta-galactosidase 1
OF03859	0.279471	1.0615	1.92187	0	0.112676	0	-4.97909	0.00169898	0.0152364	Down
OF00359	5.26266	1.21986	19.2014	0	0.393672	0.50166	-4.97871	0.0340502	0.143465	Down	PLP9	Probable inactive patatin-like protein 9
OF17019	9.1359	7.20704	9.50646	0.153637	0.508136	0.36303	-4.96904	8.13e-19	3.31e-16	Down	MAN4	Mannan endo-1,4-beta-mannosidase 4
OF24695	5.56707	3.76387	5.39253	0.241472	0.0922597	0.0763957	-4.96322	3.66e-20	1.94e-17	Down
OF30366	19.9586	27.6554	46.666	1.60969	0.911267	0.185759	-4.96047	4.45e-11	4.17e-09	Down	URA7	CTP synthase
OF16455	0.73325	1.04112	0.740086	0	0	0	-4.95924	0.0215649	0.103792	Down	PSBT	Photosystem II 5 kDa protein, chloroplastic
OF07682	9.72098	6.73769	7.8988	0	0.722904	0.162284	-4.95312	2.41e-19	1.09e-16	Down	CKX6	Cytokinin dehydrogenase 6
OF06429	20.7698	15.9033	23.7123	0.704752	0.771701	0.819066	-4.95164	2.62e-23	2.67e-20	Down	SRK2E	Serine/threonine-protein kinase SRK2E
OF18764	1.88113	2.26918	0.471832	0.153288	0	0	-4.94277	0.000499477	0.00580704	Down
OF29300	0.375684	0.790742	0.148495	0.0242608	0.0247714	0	-4.94275	2.94e-05	0.000549361	Down	CPK10	Calcium-dependent protein kinase 10
OF02112	0.161141	0.503566	0.161311	0	0	0.0398086	-4.9427	0.0221131	0.105678	Down	BDG3	Probable lysophospholipase BODYGUARD 3
OF08778	8.06829	4.82676	10.2128	0.460654	0.47884	0.0986509	-4.94067	1.82e-13	3.11e-11	Down	SPL4	Squamosa promoter-binding-like protein 4
OF10872	0.299316	0.224702	0.231934	0	0.0330673	0	-4.92491	0.0209871	0.101787	Down	CYP707A4	Abscisic acid 8'-hydroxylase 4
OF05724	4.41076	0.670035	0.63312	0	0.219227	0	-4.92101	0.0379525	0.15422	Down	At1g73050	(R)-mandelonitrile lyase-like
OF17350	0.485881	0.183918	0.11331	0	0	0.0375527	-4.92081	0.0246694	0.114583	Down	CER2	Protein ECERIFERUM 2
OF28934	27.2522	29.1837	27.0173	1.38349	1.10463	0.630921	-4.90553	6.06e-23	5.7e-20	Down	PSAF	Photosystem I reaction center subunit III, chloroplastic
OF25647	19.744	7.00588	24.5247	0.603634	0.945675	0.234879	-4.90506	5.94e-06	0.000139996	Down	POPTR_0012s05040g	L-Ala-D/L-amino acid epimerase
OF13764	19.8896	20.3332	19.2528	1.42944	0.248265	0	-4.9019	5.09e-17	1.54e-14	Down	At1g05835	Uncharacterized protein At1g05835
OF01227	0.18792	0.755279	0.731627	0	0	0	-4.90133	0.0253832	0.117098	Down	DREB3	Dehydration-responsive element-binding protein 3
OF17275	3.07718	12.4669	12.9099	0.630056	0.0584037	0.145206	-4.89486	9.11e-06	0.00020443	Down	CKX5	Cytokinin dehydrogenase 5
OF03852	48.8363	24.8165	82.7782	0.63015	0.973857	3.33267	-4.88203	2.67e-05	0.000505784	Down	ARAC7	Rac-like GTP-binding protein ARAC7
OF10521	1.11956	0	0	0	0	0	-4.86788	0.0205686	0.100279	Down
OF21442	29.1036	20.7718	26.2709	0.591969	1.69982	0.36307	-4.86204	3.51e-20	1.91e-17	Down	HD3A	Protein HEADING DATE 3A
OF01451	3.94548	6.93037	5.53633	0.302786	0.170914	0.135547	-4.8573	3.19e-14	6.18e-12	Down	TSB	Tryptophan synthase beta chain 2, chloroplastic
OF08951	0.991784	0.162855	0.504521	0	0	0	-4.85658	0.00151746	0.0139114	Down
OF20051	7.41778	1.96486	2.24166	0	0.187738	0.192731	-4.8239	0.0204616	0.0998774	Down
OF08206	2.63636	6.90894	1.48906	0.162087	0	0.0552161	-4.81981	0.00103278	0.0102523	Down	PUB26	U-box domain-containing protein 26
OF13432	106.064	86.6056	101.669	2.05185	7.40632	1.4505	-4.8121	1.78e-25	2.42e-22	Down	MAKR1	Probable membrane-associated kinase regulator 1
OF21904	9.81638	5.30937	8.26456	0.0490995	0.300184	0.245896	-4.81014	1.15e-16	3.13e-14	Down	BHLH25	Transcription factor bHLH25
OF18304	4.26363	3.86365	2.67193	0.0487159	0.201302	0.353739	-4.80581	2.64e-12	3.18e-10	Down	KAN4	Probable transcription factor KAN4
OF05827	19.747	13.7683	29.6219	0.175903	1.29948	0.81865	-4.79375	1.69e-11	1.69e-09	Down	SPL6	Squamosa promoter-binding-like protein 6
OF03651	0.557929	0.876403	0.185222	0	0	0	-4.79271	0.0297073	0.130239	Down
OF19908	0.939993	1.51006	0.410198	0	0.0510203	0.15146	-4.78726	0.00286468	0.0230248	Down	MYB108	Transcription factor MYB108
OF15256	0.128089	0.0548253	0.185666	0.0182744	0	0	-4.78042	0.0241828	0.112953	Down	B120	G-type lectin S-receptor-like serine/threonine-protein kinase B120
OF28966	1.50258	1.92866	0.210914	0.103058	0	0	-4.77915	0.00252203	0.0208464	Down	Os02g0491600	Putative germin-like protein 2-1
OF06019	0.307106	0.990348	0.975562	0.0501774	0.0514594	0	-4.77434	0.00119708	0.0115504	Down	LAX2	Protein LAX PANICLE 2
OF23305	35.1632	12.8994	22.2319	0.568495	1.57799	1.44938	-4.76659	4.18e-06	0.000102834	Down	At4g17486	DeSI-like protein At4g17486
OF01003	307.173	485.586	720.213	6.37633	17.0156	38.6033	-4.7644	1.68e-08	8.26e-07	Down	PER72	Peroxidase 72
OF09775	52.36	33.7883	37.6936	1.61994	1.2714	1.96862	-4.75865	7.62e-18	2.59e-15	Down	NUDT8	Nudix hydrolase 8
OF29327	0.282167	0.251671	0.171355	0	0.0284346	0	-4.75787	0.0336695	0.14245	Down	MYOB5	Probable myosin-binding protein 5
OF01771	13.8467	34.1832	20.6168	1.33754	1.11104	0.0633163	-4.75683	1.87e-08	9.03e-07	Down	CYP75B2	Flavonoid 3'-monooxygenase
OF13214	0.0723042	0	0.0725191	0	0	0	-4.75129	1.54e-06	4.36e-05	Down	CLH2	Chlorophyllase-2, chloroplastic
OF12963	2.24389	1.33343	1.85593	0.0952027	0.0979862	0	-4.74836	1.93e-06	5.29e-05	Down	PNSB3	Photosynthetic NDH subunit of subcomplex B 3, chloroplastic
OF05657	3.42422	5.84125	3.69067	0.168444	0.256634	0.168544	-4.74348	2.19e-12	2.69e-10	Down	NPF2.13	Protein NRT1/ PTR FAMILY 2.13
OF24333	2.5969	3.8268	14.7785	0.455524	0.476246	0	-4.73983	0.0114446	0.0651198	Down
OF13417	13.219	2.69029	7.60559	0.301232	0.262654	0.132432	-4.73474	0.000488981	0.00572038	Down	SPCC23B6.04c	CRAL-TRIO domain-containing protein C23B6.04c
OF29981	0.120539	0.506901	0.203107	0	0	0.0399686	-4.73276	0.040292	0.160786	Down	PID2	Protein kinase PINOID 2
OF06212	0.262793	0.10504	0.216334	0	0	0	-4.73025	0.00175784	0.0156687	Down
OF24859	84.3136	78.7534	74.7071	1.93318	5.52663	2.51932	-4.72431	3.24e-25	4.17e-22	Down	FDH1	Formate dehydrogenase, mitochondrial
OF03274	50.2618	43.3941	101.889	4.70699	2.69827	0.296934	-4.72251	2.33e-07	8.25e-06	Down	JAC1	J domain-containing protein required for chloroplast accumulation response 1
OF27065	4.47053	4.13565	9.60009	0.52624	0.237772	0.11957	-4.71888	2.31e-06	6.18e-05	Down	TFIIB	Transcription initiation factor IIB
OF04429	0.308766	0.304047	0.689502	0	0	0	-4.71487	0.0287208	0.127219	Down	Os03g0268000	Serine/threonine-protein phosphatase PP1
OF26121	0.389695	0.549033	0.411868	0.0622551	0	0	-4.70744	0.00134057	0.0126017	Down	HLS1	Probable N-acetyltransferase HLS1
OF24330	0.57693	0.400938	0.995818	0	0.142753	0	-4.7057	0.0389987	0.157139	Down
OF11928	21.2728	21.5579	36.5231	0.63348	1.6984	1.10957	-4.70045	4.5e-18	1.64e-15	Down	AHK4	Histidine kinase 4
OF16183	7.62676	18.9354	6.32322	0.834533	0.228306	0.322265	-4.69421	9.78e-05	0.00148609	Down	CAT1	Cationic amino acid transporter 1
OF19594	9.77277	10.4447	8.65959	0.516974	0.361135	0.379949	-4.6924	3.06e-13	4.77e-11	Down	CURT1A	Protein CURVATURE THYLAKOID 1A, chloroplastic
OF11578	44.0225	32.1566	101.906	2.71393	3.86184	1.00069	-4.66738	3.51e-05	0.000637268	Down	AVT6A	Amino acid transporter AVT6A
OF08228	1.37274	4.59917	1.12554	0.154836	0.0677205	0.0894102	-4.66225	0.00523278	0.0363434	Down
OF29807	34.7977	21.3383	23.5014	0.874188	1.20232	1.75335	-4.64975	3e-13	4.7e-11	Down	LRX2	Leucine-rich repeat extensin-like protein 2
OF18625	1.44271	3.22687	6.94808	0.0303367	0.403235	0.0309011	-4.6488	0.00109671	0.0107301	Down	At4g27190	Disease resistance protein At4g27190
OF11650	40.9469	84.3022	43.6336	0.511302	4.0069	1.80416	-4.64588	6.91e-11	6.12e-09	Down	EXPA15	Expansin-A15
OF07928	1.38182	4.56322	3.11733	0.112544	0.191107	0.114034	-4.64368	5.11e-05	0.000858442	Down	APF2	Aspartyl protease family protein 2
OF23960	1.29267	0.826561	2.70965	0	0	0.292307	-4.63767	0.000285103	0.00366112	Down	PSB27-1	Photosystem II repair protein PSB27-H1, chloroplastic
OF27104	0.271578	0.506035	0.268074	0	0.0669724	0	-4.62701	0.046553	0.177376	Down	AHL17	AT-hook motif nuclear-localized protein 17
OF26503	116.464	104.213	152.141	2.95267	9.51876	4.29783	-4.62375	1.15e-24	1.33e-21	Down	ABCG8	ABC transporter G family member 8
OF26119	135.273	48.3649	78.9674	3.35604	4.28302	2.80276	-4.62273	9.51e-07	2.86e-05	Down	NPY2	BTB/POZ domain-containing protein NPY2
OF12334	0.318351	0.0785527	0.163153	0.0396042	0	0	-4.60899	0.0387246	0.156369	Down	HIPP37	Heavy metal-associated isoprenylated plant protein 37
OF27842	0.559144	0.217349	0.0117701	0.0115557	0.0235007	0	-4.60534	0.0173366	0.0887522	Down	ABCG31	ABC transporter G family member 31
OF00996	1.0012	2.91951	0.580424	0.24204	0	0.086247	-4.59897	0.00269305	0.0220071	Down
OF29393	0.6622	0.533009	0.264099	0.0234573	0.0239539	0	-4.59283	0.000248445	0.00327996	Down	PGL3	Polygalacturonase 1 beta-like protein 3
OF24376	57.7004	214.311	71.852	7.00494	0.922185	6.39767	-4.58363	0.00159289	0.014462	Down	NAC048	NAC domain-containing protein 48
OF04601	5.15975	14.1488	8.26532	0.110968	1.04168	0.194241	-4.58073	3.52e-07	1.18e-05	Down	At1g53420	Probable LRR receptor-like serine/threonine-protein kinase At1g53420
OF14843	1.3437	0.93733	0.292986	0	0.0902922	0	-4.57605	0.000808709	0.00843195	Down	CSLE6	Cellulose synthase-like protein E6
OF06318	32.2184	9.83984	6.246	1.08378	1.14444	0.602571	-4.56727	0.00641823	0.0422866	Down
OF20489	4.86385	5.7526	5.75241	0.475613	0.17301	0.102117	-4.56723	3.88e-19	1.66e-16	Down	NTL9	Protein NTM1-like 9
OF19731	4.53161	6.86317	7.31252	0.0774364	0.473788	0.19978	-4.55484	1.92e-14	3.92e-12	Down	ACD6	Protein ACCELERATED CELL DEATH 6
OF00001	5.43712	7.34871	14.5989	0.206567	0.709011	0.35076	-4.5543	2.41e-06	6.39e-05	Down	At4g27220	Probable disease resistance protein At4g27220
OF19139	4.82904	3.41085	9.4834	0.218132	0.391175	0.192271	-4.55356	1.47e-05	0.000309578	Down
OF27854	56.5624	38.662	71.1308	2.69338	2.03629	2.96373	-4.54251	1.06e-16	2.91e-14	Down	SMXL7	Protein SMAX1-LIKE 7
OF13840	1.89344	1.83811	1.89601	0.0395911	0.0807612	0	-4.53753	3.89e-10	2.92e-08	Down	SCPL18	Serine carboxypeptidase-like 18
OF27069	7.84772	6.78103	12.468	0.415324	0.424738	0.299469	-4.53093	3.72e-10	2.82e-08	Down	At5g12440	Zinc finger CCCH domain-containing protein 55
OF28693	22.3671	15.5707	38.097	1.00869	1.86857	0.632013	-4.51204	2.57e-07	9.03e-06	Down	VAB	VAN3-binding protein
OF12287	1.25031	0.564678	2.18772	0	0.150561	0	-4.50704	0.0008562	0.00883667	Down	GIS3	Zinc finger protein GIS3
OF07232	15.0465	5.38646	11.6868	0.362686	0.815009	0.259064	-4.50137	1.85e-06	5.09e-05	Down	PMR5	Protein PMR5
OF18835	85.4961	96.2945	113.86	3.51365	7.14536	2.45381	-4.49696	1.61e-20	9.58e-18	Down
OF07086	3.21257	2.12052	1.43483	0	0.18948	0	-4.48933	1.47e-05	0.000308994	Down	TIP1-3	Aquaporin TIP1-3
OF27392	41.4985	16.5217	22.5191	0.848164	1.80506	1.03433	-4.48621	2.33e-06	6.21e-05	Down	Xyl2	Beta-xylosidase/alpha-L-arabinofuranosidase 2
OF05331	5.64257	11.7611	2.44406	0.448601	0.459229	0.101724	-4.48617	0.00142811	0.0132513	Down	At1g71691	GDSL esterase/lipase At1g71691
OF15553	21.2556	20.0941	20.915	1.51572	0.410767	0.409623	-4.47989	4.77e-20	2.48e-17	Down		33 kDa ribonucleoprotein, chloroplastic
OF05048	6.20138	2.59794	4.51261	0.073969	0.265446	0.340779	-4.47859	5.35e-08	2.3e-06	Down	COL16	Zinc finger protein CONSTANS-LIKE 16
OF13630	8.41173	8.24856	0.693125	0.0521259	0.212706	0.313884	-4.47797	0.00237183	0.0198737	Down	PME67	Probable pectinesterase 67
OF03464	197.049	119.492	208.932	3.43408	14.2225	8.78381	-4.47285	1.52e-15	3.54e-13	Down	RAX3	Transcription factor RAX3
OF14777	1.53544	1.66929	0.816978	0.112857	0	0	-4.46077	6.03e-05	0.000990753	Down	At4g27520	Early nodulin-like protein 2
OF27493	65.0199	28.1771	78.9019	2.12061	5.10589	3.18161	-4.45441	3.83e-07	1.27e-05	Down	LOG1	Cytokinin riboside 5'-monophosphate phosphoribohydrolase LOG1
OF14308	6.06997	9.80657	9.43847	0.339375	0.435268	0.176114	-4.44852	6.5e-14	1.18e-11	Down	NUDT16	Nudix hydrolase 16, mitochondrial
OF09794	37.2135	16.2809	30.3623	1.478	1.32472	1.73162	-4.44465	2.85e-09	1.74e-07	Down	ROPGEF14	Rop guanine nucleotide exchange factor 14
OF05781	90.4386	127.641	120.49	5.08877	6.68389	6.01228	-4.43353	3.25e-22	2.84e-19	Down	NRP1	Nodulin-related protein 1
OF17809	96.7261	67.6355	53.3016	2.80958	1.26719	7.72616	-4.43125	7.62e-13	1.07e-10	Down	PER16	Peroxidase 16
OF24240	14.9187	9.55096	10.5447	0	0.436954	0.898833	-4.42645	1.47e-11	1.5e-09	Down	XERICO	Probable E3 ubiquitin-protein ligase XERICO
OF08167	11.9451	4.47902	8.48971	0.53861	0.201054	0.503074	-4.42447	2.1e-06	5.68e-05	Down	DOGL3	Protein DOG1-like 3
OF24595	36.4418	54.4092	72.8085	5.00514	0.947887	2.33365	-4.41564	2.32e-13	3.81e-11	Down	BA13	Cytochrome P450 85A
OF08179	677.133	288.656	496.159	15.3474	21.5402	30.8647	-4.40701	7.41e-08	3.08e-06	Down	UVR8	Ultraviolet-B receptor UVR8
OF16810	741.456	500.412	753.456	26.3087	48.1409	31.2424	-4.39805	5.49e-23	5.37e-20	Down	HIPP36	Heavy metal-associated isoprenylated plant protein 36
OF11278	8.35172	4.60557	7.61308	0.363559	0.37838	0	-4.39016	7.35e-07	2.25e-05	Down	SAUR50	Auxin-responsive protein SAUR50
OF12286	1.0456	0.471305	1.76893	0	0.252405	0	-4.38547	0.0027735	0.0224841	Down	GIS3	Zinc finger protein GIS3
OF24372	1.14083	0.623752	0.808878	0.0419849	0.0426293	0	-4.38065	0.000180736	0.00250226	Down	AAP3	Amino acid permease 3
OF11015	2.53226	2.88681	2.21443	0	0.244887	0.237929	-4.37724	0.00975423	0.05783	Down
OF14379	2.27767	4.81201	4.07943	0.0468093	0.285316	0.281627	-4.36601	1.59e-09	1.01e-07	Down	At4g19900	Uncharacterized protein At4g19900
OF29272	0.384937	0.350558	0.554622	0	0.0827644	0	-4.36116	0.00137746	0.012889	Down	WRKY61	Probable WRKY transcription factor 61
OF29157	47.1614	48.09	40.3837	2.77651	3.48928	1.43557	-4.35914	1.15e-19	5.74e-17	Down	PDCB2	PLASMODESMATA CALLOSE-BINDING PROTEIN 2
OF10873	3.52732	2.72276	2.43811	0.0990632	0.202786	0.151664	-4.35693	3.16e-12	3.66e-10	Down	NIR1	Ferredoxin--nitrite reductase, chloroplastic
OF14496	1.09178	1.44796	1.40136	0	0.154983	0	-4.35221	5.35e-08	2.3e-06	Down	GF14C	14-3-3-like protein C
OF13368	0.584333	0.685368	0.161125	0	0	0.112449	-4.34986	0.000271795	0.00353102	Down
OF06010	18.911	17.1763	20.8282	0.973285	0.9496	1.20089	-4.34734	5.02e-21	3.32e-18	Down	COL15	Zinc finger protein CONSTANS-LIKE 15
OF20920	22.4204	8.86396	30.6976	1.02209	1.77725	0.0805609	-4.34679	2.97e-05	0.000554067	Down
OF04455	19.8824	21.7164	19.2356	0.202098	1.78486	1.25393	-4.34595	1.39e-20	8.72e-18	Down	At3g02645	Putative UPF0481 protein At3g02645
OF22519	7.48119	14.2864	24.488	0.0992923	1.11611	1.12733	-4.34426	0.000165242	0.00231927	Down	psaD	Photosystem I reaction center subunit II, chloroplastic
OF06236	4.76548	3.62507	13.621	0.163894	0.633406	0.431507	-4.34135	0.00215875	0.0184164	Down	NFD4	Protein NUCLEAR FUSION DEFECTIVE 4
OF28912	1.90368	2.23142	5.01615	0.28183	0.114658	0.0282904	-4.34108	0.000128591	0.00186702	Down		(3S,6E)-nerolidol synthase 2, chloroplastic/mitochondrial
OF15735	183.337	52.9671	122.494	4.91689	7.21826	6.60156	-4.33196	7.44e-05	0.00118142	Down	ARR8	Two-component response regulator ARR8
OF29480	1.01986	0.66245	1.3763	0	0.341146	0	-4.32866	0.0109212	0.0629922	Down
OF18488	0.895166	1.58512	3.50462	0.195572	0	0	-4.31458	0.000357771	0.0044224	Down	GOLS2	Galactinol synthase 2
OF25598	23.6883	12.007	18.0953	0.669626	1.17163	0.984022	-4.31067	1.28e-13	2.26e-11	Down	At1g18250	Thaumatin-like protein
OF23689	0.310666	0.182778	0.44252	0	0	0	-4.31039	0.00955102	0.0569373	Down	ROPGEF5	Rop guanine nucleotide exchange factor 5
OF01857	0.212261	0.374018	0.106975	0	0.0430315	0	-4.30491	0.0113773	0.0649034	Down	SCL28	Scarecrow-like protein 28
OF29869	0.181469	0.374877	0.141321	0	0.0707974	0	-4.30374	0.0114003	0.0650039	Down	PME51	Probable pectinesterase/pectinesterase inhibitor 51
OF29188	0.21941	0.805678	0.524124	0.0369083	0	0	-4.29871	0.00108381	0.0106251	Down	At5g07800	Flavin-containing monooxygenase FMO GS-OX-like 9
OF05247	0.349224	0.19284	1.44847	0	0	0	-4.29471	0.023005	0.108669	Down	FEZ	Protein FEZ
OF07176	78.6352	62.1303	79.2508	5.09521	3.26451	3.34272	-4.29133	4.42e-22	3.6e-19	Down	BSK5	Serine/threonine-protein kinase BSK5
OF25592	0.427221	0.372759	0.0774293	0	0	0	-4.2765	0.0109145	0.0629681	Down	WOX1	WUSCHEL-related homeobox 1
OF11336	77.9766	31.34	24.4543	1.36677	5.45732	0.381584	-4.27019	0.000408624	0.00491193	Down	PIP2-7	Aquaporin PIP2-7
OF17881	0.138093	0.885271	0.69569	0	0	0	-4.2638	0.0131266	0.0721549	Down	SPAC17H9.04c	Uncharacterized RNA-binding protein C17H9.04c
OF19240	120.082	62.2238	86.8659	4.21524	3.21033	7.49865	-4.2589	6.35e-09	3.47e-07	Down
OF20886	20.54	14.0529	38.0514	1.53681	2.85572	0.289275	-4.25211	2.44e-05	0.000469179	Down	MAKR6	Probable membrane-associated kinase regulator 6
OF22286	0.452715	0.175244	0.230298	0.0252213	0.025578	0	-4.24717	0.012361	0.0690802	Down	MSSP2	Monosaccharide-sensing protein 2
OF09517	8.81027	6.27191	8.26622	0.385405	0.630401	0.236065	-4.24594	1.13e-14	2.38e-12	Down	At1g32860	Glucan endo-1,3-beta-glucosidase 11
OF23332	0.570107	1.20689	0.736814	0.0422719	0	0.127026	-4.24466	0.000510953	0.00591235	Down	HST	Shikimate O-hydroxycinnamoyltransferase
OF24239	3.86312	1.5994	1.67371	0.130275	0.0665422	0	-4.23932	0.000243259	0.00322367	Down	ayr1	NADPH-dependent 1-acyldihydroxyacetone phosphate reductase
OF18843	1.1022	1.21877	1.48449	0.153935	0.0782466	0	-4.23511	0.00181208	0.0160643	Down
OF18776	79.9758	93.4771	60.7955	6.15551	2.99499	4.25564	-4.23341	1.72e-21	1.27e-18	Down	PCR8	Protein PLANT CADMIUM RESISTANCE 8
OF01743	12.3613	14.301	20.3398	0.174731	1.3397	1.33886	-4.22734	5.38e-15	1.17e-12	Down	TPRP-F1	36.4 kDa proline-rich protein
OF21284	1.22726	1.81969	0.451831	0	0.0564607	0.0560523	-4.22398	0.000255413	0.00335024	Down	PER47	Peroxidase 47
OF11098	5.96885	10.9761	9.50339	0.774359	0.624074	0.0613084	-4.21974	2.62e-18	1e-15	Down	AKT2	Potassium channel AKT2/3
OF06697	30.8676	20.6701	1.77863	1.74018	1.03469	0.758561	-4.21696	0.00638096	0.0421092	Down		Basic form of pathogenesis-related protein 1
OF00591	2.59433	4.58751	3.67622	0.13575	0.465105	0	-4.21636	7.02e-10	4.88e-08	Down	At1g48405	Kinase-interacting family protein
OF02216	1.2176	3.46218	2.33669	0.30793	0.117903	0	-4.21363	1.18e-07	4.6e-06	Down		Phosphoribulokinase, chloroplastic
OF11686	119.363	61.9976	128.949	9.90936	5.40055	2.43009	-4.20275	5.41e-10	3.87e-08	Down	ATHB-13	Homeobox-leucine zipper protein ATHB-13
OF24572	0.247282	0.51017	0.280124	0.0303189	0.0309836	0	-4.19695	0.000455595	0.00539172	Down	LNG2	Protein LONGIFOLIA 2
OF14388	70.4914	176.109	58.2413	6.92312	7.8858	3.55218	-4.19299	7.84e-05	0.00123163	Down	TSJT1	Stem-specific protein TSJT1
OF27698	10.178	5.5692	16.2173	0.797841	0.514667	0.314939	-4.19223	9.19e-06	0.000205435	Down	SMR3	Cyclin-dependent protein kinase inhibitor SMR3
OF14690	0.62976	0.226054	0.17422	0	0	0	-4.18584	0.0193552	0.0957681	Down	ATPC	ATP synthase gamma chain, chloroplastic
OF05681	0.404362	0.697002	0.282131	0.0504783	0.0513508	0	-4.18481	0.0005036	0.00584109	Down	At1g14390	Probable LRR receptor-like serine/threonine-protein kinase At1g14390
OF18281	4.81388	1.28584	15.4809	0.262501	0.910987	0.317433	-4.18382	0.0233996	0.110181	Down
OF16263	17.4568	18.3142	15.1099	0.566079	1.35843	0.986323	-4.17281	6.8e-13	9.65e-11	Down	PSAO	Photosystem I subunit O
OF22469	1.22699	0.9434	0.12227	0	0	0.185033	-4.17047	0.00570882	0.0387724	Down	IPT5	Adenylate isopentenyltransferase 5, chloroplastic
OF04609	32.897	14.1601	14.2458	0.710367	3.152	0.500635	-4.17045	5.38e-05	0.000900494	Down		21 kDa protein
OF08914	6.67952	5.58348	5.72021	0.470742	0.288685	0.192319	-4.17031	4.09e-12	4.63e-10	Down		Fructose-bisphosphate aldolase, cytoplasmic isozyme 1
OF28326	73.9692	89.0795	109.066	8.05023	4.47666	5.475	-4.16711	2.4e-21	1.73e-18	Down
OF29817	11.0098	12.9571	6.33496	0.257643	0.798819	1.07181	-4.16613	3.59e-10	2.73e-08	Down
OF21902	10.4265	1.51093	8.70675	0.0919873	1.05737	0.139079	-4.16391	0.00116504	0.0113037	Down	KIN8B	Kinesin-like protein KIN-8B
OF22275	1.21128	0.780472	1.06407	0.0868349	0.0441198	0.0889082	-4.16006	4.86e-05	0.000828552	Down	At3g51470	Probable protein phosphatase 2C 47
OF12363	0	0.0591086	0	0	0	0	-4.1572	1.51e-05	0.000314838	Down	CNGC1	Cyclic nucleotide-gated ion channel 1
OF26122	193.425	150.618	227.102	9.39969	21.6786	3.28866	-4.15662	9.52e-22	7.51e-19	Down	SPAC869.04	Putative formamidase C869.04
OF24215	22.9154	12.415	62.7827	0.362124	6.0083	0.190317	-4.14902	0.00117953	0.0114261	Down	FLZ6	FCS-Like Zinc finger 6
OF19738	0.473186	0.350338	0.296621	0.0582651	0	0	-4.13701	0.0192136	0.095269	Down		Caffeic acid 3-O-methyltransferase
OF09338	335.898	141.485	256.458	15.9898	16.6578	12.9557	-4.13666	6.72e-08	2.83e-06	Down	REM1.4	Remorin 1.4
OF18624	2.68052	2.8046	6.64857	0.257868	0.209993	0.18288	-4.13255	2.13e-05	0.000420127	Down	RPS2	Disease resistance protein RPS2
OF02801	0.732529	0.355325	3.50232	0.21514	0.0487476	0.0483568	-4.13085	0.0408496	0.162323	Down	PRK5	Pollen receptor-like kinase 5
OF07019	16.0126	11.3482	14.0839	0.778263	1.58263	0.273251	-4.12814	9.15e-15	1.95e-12	Down
OF21492	3.92408	3.38197	4.56892	0.106597	0.216843	0.323988	-4.12187	3.94e-08	1.77e-06	Down	PSAL	Photosystem I reaction center subunit XI, chloroplastic
OF11513	3.70234	1.4226	2.98837	0	0.0707315	0.491762	-4.12051	2.47e-07	8.74e-06	Down		Chlorophyll a-b binding protein, chloroplastic
OF05600	28.7521	10.1319	40.2926	1.15441	3.45335	0.248948	-4.11609	4.39e-05	0.000768143	Down	UGT74B1	UDP-glycosyltransferase 74B1
OF17442	62.0251	160.064	49.1232	4.27742	12.4516	0.732753	-4.11566	0.000553768	0.00629457	Down	DAD2	Probable strigolactone esterase DAD2
OF04910	0.752508	0.313212	2.26985	0	0.106634	0.210793	-4.11469	0.00263989	0.0216522	Down
OF18596	17.3988	7.51189	19.9316	0.604936	1.67603	0.406182	-4.11387	4.23e-06	0.000103737	Down	PBL27	Serine/threonine-protein kinase PBL27
OF24241	330.845	329.695	183	17.6245	8.69632	15.1999	-4.10939	1.04e-13	1.85e-11	Down
OF08856	1.84271	2.25722	3.52422	0.202501	0.154693	0.254309	-4.10905	3.88e-09	2.27e-07	Down
OF15421	1.83813	3.59763	1.60561	0.0475637	0.341771	0.0969761	-4.10839	7.07e-06	0.000163796	Down	PXC1	Leucine-rich repeat receptor-like protein kinase PXC1
OF04139	3.53071	3.11955	3.57793	0	0	0	-4.10533	1.08e-05	0.000237392	Down	PSAEA	Photosystem I reaction center subunit IV A, chloroplastic
OF10239	6.77733	3.7247	5.92108	0.596838	0	0.397995	-4.10232	2.9e-07	1.01e-05	Down
OF06016	0.578965	2.14268	2.27354	0.138224	0.28454	0	-4.10026	0.000942616	0.0095039	Down	TIFY9	Protein TIFY 9
OF20790	0.875334	0.451006	0.824502	0	0.155662	0	-4.09908	0.00115718	0.0112408	Down	HIPP37	Heavy metal-associated isoprenylated plant protein 37
OF14909	8.62433	2.03171	6.41427	0.667931	0.0526811	0.529452	-4.09864	0.00140879	0.0131063	Down
OF08346	47.1744	138.894	18.5282	5.95733	5.91974	0.966204	-4.09425	0.0152115	0.0805026	Down		Cytochrome P450 CYP736A12
OF00764	1.09295	0.369713	0.61142	0.0748736	0.0254691	0	-4.09135	5.96e-05	0.000980488	Down	ABCG1	ABC transporter G family member 1
OF20493	13.6949	19.0533	17.8503	1.44519	0.940841	0.867106	-4.08658	4.44e-18	1.64e-15	Down	NTL9	Protein NTM1-like 9
OF15274	32.6951	37.5661	54.5582	1.22177	1.76579	5.05293	-4.0851	6.28e-18	2.19e-15	Down
OF13219	279.113	54.7455	78.063	7.1287	2.47123	20.5581	-4.08508	0.0244862	0.114026	Down	VIT_05s0020g04080	1,2-dihydroxy-3-keto-5-methylthiopentene dioxygenase 2
OF01404	7.18382	19.7521	2.89624	0.140336	0.814683	0.220999	-4.08385	0.0125532	0.0698723	Down	GGR	Heterodimeric geranylgeranyl pyrophosphate synthase small subunit, chloroplastic
OF24761	1.99557	5.25768	1.32864	0	0.537689	0.0484761	-4.07527	0.000794684	0.00833076	Down	LYK2	Protein LYK2
OF28061	15.5226	46.4038	28.4534	1.83497	3.18226	3.02987	-4.06548	3.97e-08	1.77e-06	Down
OF06456	1.36433	2.98723	1.27162	0.177077	0	0	-4.05738	0.000166945	0.00234049	Down	KRP7	Cyclin-dependent kinase inhibitor 7
OF11687	3.7039	10.3996	6.55606	0.336204	0.343541	0.749569	-4.05733	3e-09	1.82e-07	Down	MYB88	Transcription factor MYB88
OF02106	36.3445	101.738	35.1876	1.92115	5.97906	3.87531	-4.03587	0.000697978	0.00755113	Down	MGL	Methionine gamma-lyase
OF20840	0.169995	0.561555	0.172509	0	0.0859301	0	-4.03327	0.00606909	0.040599	Down	CNGC1	Cyclic nucleotide-gated ion channel 1
OF13928	36.5511	5.09175	25.0024	0.839799	3.10737	0.598539	-4.03126	0.00328782	0.0256092	Down	CSLA9	Glucomannan 4-beta-mannosyltransferase 9
OF06293	1.38401	2.01707	1.50918	0	0	0.173097	-4.01998	3.4e-07	1.15e-05	Down	At4g39010	Endoglucanase 24
OF15259	2.02978	5.62274	1.58759	0.660995	0	0	-4.01773	0.0197698	0.0973363	Down	KRP1	Calcium-binding protein KRP1
OF28502	67.6474	42.161	74.5128	1.33952	6.74317	4.27405	-4.01193	2.68e-13	4.31e-11	Down
OF22679	1.41437	1.9431	0	0	0	0	-4.00709	0.00451985	0.0326085	Down	ERF095	Ethylene-responsive transcription factor ERF095
OF00735	4.22044	4.03635	4.10535	0.326896	0.332629	0.137508	-4.00649	2.29e-14	4.56e-12	Down	NMT1	Phosphoethanolamine N-methyltransferase 1
OF27070	1.38308	2.57146	5.64906	1.33953	0	1.76635	-4.00455	4.5e-06	0.000109252	Down	At3g51950	Zinc finger CCCH domain-containing protein 46
OF01880	311.345	152.21	238.445	11.3358	25.3546	10.8955	-4.0027	2.61e-08	1.22e-06	Down	REM1.4	Remorin 1.4
OF16757	12.5838	5.15456	5.36027	0.365247	0.642039	0.574503	-3.9974	0.000505876	0.00585915	Down	EMB3004	Bifunctional 3-dehydroquinate dehydratase/shikimate dehydrogenase, chloroplastic
OF01669	2.06412	15.9396	5.00211	0.329778	0.573199	0.501018	-3.9971	0.0156844	0.0823102	Down	At3g50940	AAA-ATPase At3g50940
OF05287	1.63042	0.81531	2.4557	0	0.429674	0	-3.994	0.0075323	0.047637	Down	At4g34220	Receptor protein kinase-like protein At4g34220
OF26781	2.06029	0.65378	0.50516	0	0	0.0847583	-3.98768	0.0145787	0.0780145	Down	LOG3	Cytokinin riboside 5'-monophosphate phosphoribohydrolase LOG3
OF23036	1.38403	4.59341	4.21256	0.0267228	0.354092	0.243567	-3.98679	2.18e-05	0.000427828	Down	BFRUCT1	Beta-fructofuranosidase, cell wall isozyme
OF08526	4.85918	10.2982	5.01293	0.401353	0.753059	0.239624	-3.98473	4.69e-06	0.000113002	Down	At2g01630	Glucan endo-1,3-beta-glucosidase 3
OF19246	1.37545	1.01987	0.452386	0	0.187827	0.03729	-3.98212	0.000209938	0.0028596	Down	GT5	Anthocyanidin 3-O-glucosyltransferase 5
OF23231	0.744094	0.146266	0.374001	0.0740806	0	0	-3.98037	0.0290651	0.128159	Down	RBL5	RHOMBOID-like protein 5
OF11949	0.979247	1.27057	0.742197	0	0	0.160659	-3.98009	0.000697882	0.00755113	Down	VIT1	Vacuolar iron transporter 1
OF09992	0.298357	0.0493909	0.405353	0	0.10101	0	-3.97932	0.0336917	0.142483	Down		Spermidine synthase 1
OF14370	26.8324	21.3205	32.9735	0.95059	1.7314	2.79762	-3.9728	3.32e-19	1.48e-16	Down	CIP7	COP1-interacting protein 7
OF08531	0.62843	0.807271	2.09029	0	0.277788	0.0909845	-3.97188	0.00279148	0.0225924	Down	NAT1	Nucleobase-ascorbate transporter 1
OF12522	30.7858	40.2903	22.8136	0.370402	3.49507	2.7536	-3.96917	4.07e-13	6.06e-11	Down		Taxadien-5-alpha-ol O-acetyltransferase
OF29426	4.80659	1.75648	2.92297	0.158525	0.321903	0.158821	-3.9635	6.97e-06	0.000161896	Down
OF25909	85.2849	66.9452	95.5311	2.49094	8.75648	6.25451	-3.96072	4.18e-19	1.76e-16	Down	PSBP	Oxygen-evolving enhancer protein 2, chloroplastic
OF07010	49.6577	7.96486	17.5267	0.587386	4.33883	0.707142	-3.95391	0.0185404	0.0930254	Down	ARF4	Auxin response factor 4
OF26868	1.69978	1.08251	0.83195	0	0.298296	0	-3.94612	0.000770298	0.00816729	Down	SGR9	E3 ubiquitin-protein ligase SGR9, amyloplastic
OF27526	3.76093	4.91837	2.15855	0	1.06445	0	-3.9453	0.000242649	0.00322083	Down
OF12842	4.41033	1.80561	4.25721	0.141156	0.503946	0	-3.93753	1.28e-06	3.72e-05	Down	ZFP3	Zinc finger protein 3
OF28559	1.5669	1.97666	1.05718	0.027823	0.285844	0.0856555	-3.9328	1.56e-07	5.83e-06	Down	At4g30250	AAA-ATPase At4g30250
OF16788	0.515472	1.6516	1.24548	0.192055	0	0.129126	-3.93054	5.89e-05	0.000970841	Down	Os02g0209100	Coatomer subunit beta'-2
OF04042	3.77701	8.05096	0.68479	0.192025	0.147759	0.540827	-3.92388	0.0141631	0.0763251	Down	At4g34215	Probable carbohydrate esterase At4g34215
OF25973	0.27182	0.290765	0.679466	0	0.0378168	0.0565895	-3.91635	0.000375571	0.00458677	Down	SBT1.8	Subtilisin-like protease SBT1.8
OF11426	0.18403	0.656836	1.74022	0.0896463	0	0.0916404	-3.9148	0.0228204	0.10816	Down	GAPA2	Glyceraldehyde-3-phosphate dehydrogenase GAPA2, chloroplastic
OF12366	0.20706	1.34742	0.083845	0.0409708	0	0.208263	-3.91324	0.000120734	0.00177827	Down	CNGC1	Cyclic nucleotide-gated ion channel 1
OF14908	0	0	0	0	0	0	-3.9116	0.0125965	0.0700599	Down	TPL	Protein TOPLESS
OF12108	6.01375	2.6843	4.37872	0.388057	0.509807	0.284403	-3.90996	1.3e-06	3.76e-05	Down	TL1	Thaumatin-like protein 1
OF29582	33.3628	12.9937	26.2059	1.04842	1.55219	2.44165	-3.9058	1.09e-06	3.25e-05	Down		Pectinesterase/pectinesterase inhibitor PPE8B
OF07011	39.049	4.33759	13.4952	0.117715	4.39112	0.829141	-3.90405	0.0485928	0.182756	Down	ARF4	Auxin response factor 4
OF19618	65.0695	140.106	218.909	17.3262	5.81083	6.27261	-3.90378	4.65e-05	0.000801181	Down	GH3.5	Jasmonic acid-amido synthetase JAR1
OF22658	1.80378	3.92742	1.6327	0.143281	0.439817	0.146637	-3.90352	0.000309883	0.0039272	Down
OF08362	0.403707	0.780445	0.551944	0	0	0.145798	-3.89834	7.67e-08	3.17e-06	Down	HIPP23	Heavy metal-associated isoprenylated plant protein 23
OF29898	0.4321	0.407191	0.496049	0	0	0.070137	-3.89392	0.0450788	0.173571	Down	OFP8	Transcription repressor OFP8
OF29818	11.4647	7.41669	13.0458	0.42753	1.52881	0.401379	-3.89009	3.33e-10	2.56e-08	Down	EMB1027	Arginine--tRNA ligase, chloroplastic/mitochondrial
OF17059	1.44421	4.35168	0.817245	0.26676	0.0546422	0.168459	-3.88283	0.0189309	0.0944997	Down	AHL29	AT-hook motif nuclear-localized protein 29
OF26351	13.939	8.93763	15.4806	1.0558	0.716453	0.612562	-3.88249	2.77e-15	6.28e-13	Down	AHL11	AT-hook motif nuclear-localized protein 11
OF19743	29.3421	36.6396	32.778	1.40441	4.44306	1.30889	-3.88199	2.29e-13	3.78e-11	Down	COMT	Caffeic acid 3-O-methyltransferase
OF29820	3324.55	1861.33	2190.61	101.694	272.848	185.918	-3.88098	3.4e-13	5.2e-11	Down
OF24795	1.62029	2.06138	1.56517	0.152281	0.156211	0.157276	-3.87667	4.16e-06	0.000102475	Down	COL16	Zinc finger protein CONSTANS-LIKE 16
OF21814	8.64293	27.9435	12.6697	2.00033	1.58292	0.0697932	-3.8746	0.000373309	0.00457285	Down	At2g18193	AAA-ATPase At2g18193
OF16989	0.929781	1.39852	0.236098	0.0459774	0.0937085	0	-3.87404	0.00194392	0.0169976	Down	AT4	Acyl transferase 4
OF12042	1.99455	0.898097	1.10704	0	0	0	-3.86964	0.00095623	0.00961737	Down	CIP73	Ubiquitin-like domain-containing protein CIP73
OF27649	1.29201	6.53213	1.87688	0.267123	0.120969	0.23975	-3.86929	0.0120515	0.0676483	Down	RIBA3	Monofunctional riboflavin biosynthesis protein RIBA 3, chloroplastic
OF17040	135.914	64.7503	191.382	3.17631	16.5326	12.049	-3.86613	1.99e-05	0.000395884	Down	MIZ1	Protein MIZU-KUSSEI 1
OF15107	152.539	89.2506	105.755	2.27813	19.3375	4.20582	-3.8594	1.13e-11	1.19e-09	Down
OF18601	7.44069	10.8989	2.50393	0.480303	0.682462	0.863065	-3.85282	0.000504481	0.00584576	Down	At1g54790	GDSL esterase/lipase At1g54790
OF02197	0.292647	0.723337	0.668707	0	0.125462	0	-3.85232	0.00129796	0.0122906	Down	BRX	Protein BREVIS RADIX
OF00680	9.20749	7.14333	4.37925	0.608308	0.429952	0.369071	-3.85164	1.86e-09	1.16e-07	Down	RPPL1	Putative disease resistance RPP13-like protein 1
OF22662	103.941	66.2058	98.7035	3.09375	8.83788	6.2942	-3.84715	6.95e-17	2e-14	Down		Actin-depolymerizing factor
OF14737	18.5962	7.3499	13.568	0.288681	1.27272	1.32714	-3.84619	3.67e-09	2.16e-07	Down
OF04048	64.2524	49.397	64.1834	2.29898	5.24944	5.0723	-3.8449	1.44e-16	3.79e-14	Down	PSBW	Photosystem II reaction center W protein, chloroplastic
OF18977	1.73012	6.09427	2.23143	0.501313	0.170502	0.174736	-3.8443	0.01985	0.0975488	Down	VQ29	VQ motif-containing protein 29
OF26290	28.509	5.89317	28.7812	0.275486	2.90152	1.78074	-3.84348	0.00100161	0.00999973	Down	ZHD1	Zinc-finger homeodomain protein 1
OF24758	3.15566	7.54375	12.3498	0.121034	1.5541	0.0404015	-3.82395	0.00058106	0.00651394	Down	LIP2	Triacylglycerol lipase 2
OF30147	2.38226	5.02464	0.738625	0.0990881	0.168646	0.434547	-3.82345	0.0102444	0.0599367	Down	CYP94A2	Cytochrome P450 94A2
OF04726	68.3812	46.5591	19.4911	3.60722	3.04519	3.31674	-3.82324	0.000252003	0.00331797	Down
OF24136	20.1897	13.3827	29.496	0.924949	1.08013	2.67765	-3.81059	9.4e-09	4.89e-07	Down	At5g48800	BTB/POZ domain-containing protein At5g48800
OF17006	84.748	45.28	123.394	7.32317	4.62979	6.56852	-3.80961	1.97e-06	5.37e-05	Down	PIL15	Transcription factor PHYTOCHROME INTERACTING FACTOR-LIKE 15
OF27790	1.00373	0.906708	1.32363	0.0913722	0.0934904	0	-3.80849	0.000372756	0.00456836	Down
OF29765	150.928	92.1853	178.458	20.5572	10.8838	0.966342	-3.80824	1.54e-11	1.57e-09	Down	KUA1	Transcription factor KUA1
OF26038	0.238688	0.510277	0.631409	0	0	0.0345185	-3.80314	0.00065133	0.00713167	Down	LUT2	Lycopene epsilon cyclase, chloroplastic
OF16399	1.44847	1.3939	0.99073	0.131257	0.0268033	0.0533855	-3.79499	3.51e-07	1.18e-05	Down	CPK17	Calcium-dependent protein kinase 17
OF02367	26.1168	30.56	10.8038	3.14691	1.57062	0.810457	-3.78727	6.08e-07	1.91e-05	Down	SUD1	Probable E3 ubiquitin ligase SUD1
OF18949	4.90785	21.5832	7.2288	0.817132	0.957418	0.802163	-3.78682	0.00478984	0.0340028	Down	CYP82A3	Cytochrome P450 82A3
OF28139	2.92932	2.61779	2.18939	0.163742	0.502542	0	-3.78542	3.88e-08	1.75e-06	Down	FLA18	Fasciclin-like arabinogalactan protein 18
OF09291	13.0307	12.4286	16.3944	1.06422	1.1164	0.788544	-3.78536	1.16e-15	2.76e-13	Down	CYP76B10	Geraniol 8-hydroxylase
OF29378	12.6644	14.5946	15.0801	1.7078	1.16705	0.287781	-3.78255	2.68e-17	8.29e-15	Down	TPS9	Probable alpha,alpha-trehalose-phosphate synthase [UDP-forming] 9
OF11700	0.290961	0.699691	0.829934	0	0.0689481	0.0339841	-3.78079	9.73e-06	0.000215743	Down	AMY3	Alpha-amylase 3, chloroplastic
OF13701	83.053	50.7744	57.9986	4.54216	6.46386	6.56399	-3.76984	2.1e-11	2.07e-09	Down	RPL18	50S ribosomal protein L18, chloroplastic
OF25139	1.15029	2.03346	4.43039	0.120675	0.369629	0.122214	-3.76897	0.00277587	0.0224884	Down	ASPG1	Protein ASPARTIC PROTEASE IN GUARD CELL 1
OF11795	1.23824	11.9815	3.99216	0.0630578	1.28554	0.126536	-3.76842	0.0218125	0.104695	Down	At1g48100	Polygalacturonase At1g48100
OF24517	11.2744	17.5902	9.00779	0.800688	0.972909	0.803736	-3.76214	4.91e-11	4.51e-09	Down	TPPA	Trehalose-phosphate phosphatase A
OF02514	1.39436	0.886396	1.84375	0.11164	0.227992	0.0375407	-3.76077	5.16e-08	2.24e-06	Down	CYCB2-4	Cyclin-B2-4
OF20360	13.721	8.8079	27.26	0.809667	2.35459	1.02022	-3.75952	4.64e-05	0.000800375	Down	AHK4	Histidine kinase 4
OF01368	73.2624	143.199	109.967	13.1653	9.31275	2.41061	-3.75311	1.06e-10	9.05e-09	Down	At5g56590	Glucan endo-1,3-beta-glucosidase 13
OF26014	1.59554	4.52611	2.00215	0.429417	0.290526	0.144722	-3.74794	6.73e-05	0.00108475	Down	PAL	Phenylalanine ammonia-lyase
OF07342	401.176	398.99	198.29	10.6271	44.5641	19.0897	-3.74624	1.8e-09	1.13e-07	Down	DIR1	Putative lipid-transfer protein DIR1
OF17210	14.4078	27.8281	8.38167	0.408722	1.35154	1.26857	-3.73744	9.86e-05	0.0014962	Down	CCT2	Choline-phosphate cytidylyltransferase 2
OF23207	0.673799	0.202153	0.375938	0	0.0418069	0.0416294	-3.73302	0.0211909	0.102415	Down
OF05437	4.66303	3.05796	1.59827	0.19005	0.387571	0.146054	-3.72803	4.34e-05	0.000760759	Down	SNL6	Cinnamoyl-CoA reductase-like SNL6
OF02935	0.438026	1.35561	2.07131	0.317183	0.108282	0	-3.72615	0.000224166	0.0030181	Down	ERF003	Ethylene-responsive transcription factor ERF003
OF16711	0	0.739474	0.39821	0	0	0	-3.72397	0.045274	0.173994	Down
OF01373	957.586	737.774	1879.12	75.8293	139.669	78.1663	-3.72204	4.51e-05	0.000785737	Down	VTC2	GDP-L-galactose phosphorylase 1
OF02589	1.62777	1.30964	0.821626	0.0729683	0.298548	0	-3.71753	0.000916044	0.00928577	Down	At1g75720	WEB family protein At1g75720
OF25561	0.25207	0.83807	2.6319	0.0496026	0.251871	0.049524	-3.71649	0.00574398	0.0389296	Down	TIFY6B	Protein TIFY 6B
OF03497	7.86346	8.58571	8.18866	0.230521	1.21561	0.999965	-3.71525	1.06e-06	3.15e-05	Down	GRXC6	Glutaredoxin-C6
OF17504	3.06437	4.62985	1.54481	0.0883247	0.271457	0.13487	-3.71508	2.93e-05	0.00054732	Down	TPPD	Probable trehalose-phosphate phosphatase D
OF23343	0.658962	0.449585	1.38662	0.120815	0.153101	0	-3.7027	2.8e-05	0.000528159	Down	At4g22990	SPX domain-containing membrane protein At4g22990
OF22480	1.07092	1.41947	1.1651	0.0495274	0.201474	0	-3.70205	0.00043853	0.00521754	Down	BG	Basic 7S globulin
OF05097	350.668	276.485	304.334	25.7854	29.455	18.3638	-3.70196	5.04e-18	1.81e-15	Down	LBD25	LOB domain-containing protein 25
OF01031	3.74585	9.62194	3.6258	0.405503	0.207303	0.211397	-3.70181	0.000183988	0.00254297	Down
OF27416	108.497	65.3868	58.5753	10.0352	1.5788	8.22381	-3.69439	2.33e-08	1.1e-06	Down	RZPF34	E3 ubiquitin-protein ligase RZFP34
OF25320	0.533931	0.574673	0.544028	0	0.0706094	0.0937896	-3.6929	0.00128739	0.0122236	Down	WAK2	Wall-associated receptor kinase 2
OF02922	0.845631	0.254283	0.59861	0	0	0.182929	-3.68858	0.00398591	0.0295678	Down
OF09093	5.03809	6.00484	11.6072	0.754437	1.07189	0.0464951	-3.68587	1.5e-05	0.000314003	Down	CNGC4	Cyclic nucleotide-gated ion channel 4
OF25529	2.4876	2.33524	0.550134	0.0891779	0.183592	0	-3.68187	0.00206976	0.0178738	Down	ZHD4	Zinc-finger homeodomain protein 4
OF23320	16.3785	43.7924	11.2298	2.36664	1.79606	1.42633	-3.68043	0.00319355	0.0250827	Down	WRKY40	Probable WRKY transcription factor 40
OF14928	1.08997	1.36963	2.34916	0	0.311255	0.0781447	-3.67836	0.000239471	0.00318383	Down	MTERF1	Transcription termination factor MTEF1, chloroplastic
OF12947	1.12848	3.72555	5.32204	0.312122	0.356191	0.195588	-3.67286	0.00035239	0.0043625	Down	At2g25737	Sulfite exporter TauE/SafE family protein 3
OF12337	0.607928	0.371192	0.323587	0.0287854	0.0293255	0	-3.67236	0.00219654	0.0186672	Down	PUB10	U-box domain-containing protein 10
OF04395	14.5837	9.92743	6.5896	0.466612	1.43172	0.838299	-3.66686	1.11e-07	4.36e-06	Down	ATL74	RING-H2 finger protein ATL74
OF03937	0.188737	0.72321	0.754043	0	0.0956654	0.0956741	-3.66667	0.00364351	0.0275592	Down
OF24652	57.523	31.1524	34.9672	3.8738	3.75688	3.83287	-3.66025	3.19e-12	3.68e-10	Down		HMG-Y-related protein A
OF15596	15.8564	26.4917	19.7862	0.634342	1.74736	2.76425	-3.65802	9.01e-15	1.93e-12	Down	At1g15670	F-box/kelch-repeat protein At1g15670
OF04131	1.08756	2.42438	2.69708	0.0917953	0.396488	0.0691339	-3.64978	5.4e-07	1.72e-05	Down
OF15754	5.03922	1.23435	7.91166	0.367265	0.838734	0.0613993	-3.64789	0.00439101	0.0318766	Down	PIN1C	Probable auxin efflux carrier component 1c
OF10847	2.5471	2.31589	1.62338	0.0613784	0.21873	0.185984	-3.64253	1.7e-08	8.32e-07	Down	CRTISO	Prolycopene isomerase, chloroplastic
OF28813	35.8801	9.14943	12.3645	2.26961	1.27345	0.554507	-3.63067	0.000861496	0.00886952	Down		Putative invertase inhibitor
OF06412	0.528058	0.759986	3.74344	0.518655	0	0	-3.62815	0.0191608	0.0950877	Down	petM	Cytochrome b6-f complex subunit 7 (Fragment)
OF21422	21.174	26.5436	32.6263	1.54195	3.53625	2.38536	-3.62757	4.98e-13	7.16e-11	Down	GG2	Guanine nucleotide-binding protein subunit gamma 2
OF25877	7.69049	21.1324	9.6901	0.18847	1.34611	1.61242	-3.62539	0.000215	0.00291395	Down	At2g42690	Phospholipase A1-IIdelta
OF08308	7.48083	10.6994	6.70541	0.409426	1.93095	0.0867821	-3.62497	1.71e-09	1.08e-07	Down	WRKY13	Probable WRKY transcription factor 13
OF12113	19.9427	16.9279	14.6894	1.65559	1.61346	1.00454	-3.62452	5.31e-15	1.17e-12	Down	SIGA	RNA polymerase sigma factor sigA
OF15745	1.19148	0.428792	0.157813	0.0686556	0.0175033	0.0521107	-3.62441	0.0303996	0.13216	Down	agdD	Alpha-xylosidase
OF08619	0.758819	1.4214	0.259926	0.0842279	0.257421	0	-3.61469	0.0421914	0.166142	Down	ILR3	Transcription factor ILR3
OF30224	4.65078	4.97172	7.35931	0.0380261	0.545045	0.695049	-3.61412	2.72e-11	2.66e-09	Down	JASON	Protein JASON
OF06028	102.407	45.7119	78.4488	9.72061	4.65793	9.26674	-3.61276	7.61e-07	2.33e-05	Down	NDX1	Protein NEOXANTHIN-DEFICIENT 1
OF14749	3.06381	3.11145	1.97	0	0.332079	0	-3.60963	9.34e-05	0.00143108	Down	ACO	1-aminocyclopropane-1-carboxylate oxidase
OF05910	2.82836	1.90581	1.32634	0.0376778	0.0386604	0.385618	-3.60925	2.19e-07	7.84e-06	Down
OF00650	776.138	582.147	1643.2	198.204	30.9707	25.3249	-3.60642	0.000206535	0.00281795	Down
OF06194	0.722442	0.76462	0.559519	0.091284	0.0745972	0.0373841	-3.60553	2.04e-05	0.000403149	Down	NRG2	Nitrate regulatory gene2 protein
OF03452	47.7921	35.1333	39.6354	2.38494	2.79128	5.42077	-3.60437	7.61e-16	1.86e-13	Down	BHLH96	Transcription factor bHLH96
OF23435	0.747427	1.10932	0.672038	0.0814476	0.251796	0	-3.60283	0.00406038	0.0299476	Down
OF21994	1.27094	1.21976	1.20393	0.0680968	0.0866086	0.154194	-3.59475	4.05e-08	1.8e-06	Down
OF18424	7.79682	17.506	15.1121	0.2569	1.20076	2.19085	-3.59465	1.67e-08	8.22e-07	Down	BAM1	Leucine-rich repeat receptor-like serine/threonine-protein kinase BAM1
OF29935	47.3387	59.5943	97.8294	15.4095	0.814192	0.688909	-3.59345	1.11e-07	4.36e-06	Down	At4g25835	AAA-ATPase At4g25835
OF25412	2.1113	7.92336	6.8158	0.639319	0.765355	0.224983	-3.59337	7.58e-05	0.00119991	Down
OF23611	15.009	4.42356	12.0855	0.317999	2.38496	0	-3.58992	0.000118856	0.00175379	Down
OF14112	10.287	10.8894	12.0682	0.506234	1.59105	1.07458	-3.58895	2.49e-13	4.03e-11	Down
OF04786	0.287719	0.561608	0.432683	0.0136988	0.0417602	0.0550466	-3.5869	0.000226868	0.00304943	Down	PRAF1	PH, RCC1 and FYVE domains-containing protein 1
OF03266	8.68419	7.65752	11.5783	0.767246	1.30105	0.12985	-3.58386	1.22e-10	1.02e-08	Down
OF07022	7.65813	12.5657	14.5098	0.561809	2.29127	0.284845	-3.58199	2.68e-12	3.21e-10	Down	TET4	Tetraspanin-4
OF20001	0	0	0	0	0	0	-3.58196	0.0370526	0.151932	Down	At4g19060	Probable disease resistance protein At4g19060
OF25328	0.467929	0.354888	0.193717	0	0.0213752	0.0634163	-3.58136	0.00575612	0.0389853	Down	WAK2	Wall-associated receptor kinase 2
OF26344	31.3761	19.4905	24.56	3.31377	1.90572	1.30303	-3.57709	1.74e-16	4.51e-14	Down	CAC3	Acetyl-coenzyme A carboxylase carboxyl transferase subunit alpha, chloroplastic
OF22046	2.64259	3.95584	3.18548	0.488776	0.233938	0.35085	-3.57331	3.32e-10	2.56e-08	Down	FBL3	F-box/LRR-repeat protein 3
OF27690	142.513	245.592	260.836	20.6011	29.0862	7.74153	-3.56657	6.89e-15	1.49e-12	Down	HSP70	Heat shock cognate 70 kDa protein
OF12493	2046.37	2621.06	1655.68	370.201	53.6452	116.339	-3.56338	1.04e-17	3.48e-15	Down	WUN1	Wound-induced protein 1
OF14767	3.38875	8.53247	4.05378	0	0.30981	0	-3.55784	0.00143215	0.0132737	Down		Non-specific lipid-transfer protein
OF11594	0.366172	0.721149	0.148081	0	0	0	-3.55615	0.0327255	0.139781	Down
OF03498	65.5239	100.385	88.0499	19.5517	0.591402	1.32369	-3.5558	2.57e-17	8.06e-15	Down	CYP711A1	Cytochrome P450 711A1
OF14389	162.644	215.808	130.629	6.89946	15.9831	25.11	-3.55531	8.17e-17	2.32e-14	Down	CBSX5	CBS domain-containing protein CBSX5
OF14906	9.28714	5.21318	29.4492	0.546792	2.70658	0.465286	-3.55489	0.0333764	0.141725	Down	PID	Protein kinase PINOID
OF29687	0.454204	0.673335	0.768736	0	0.206694	0	-3.55396	0.000139117	0.00199613	Down	MSL10	Mechanosensitive ion channel protein 10
OF26526	77.9139	18.7316	67.1466	2.64921	6.72664	7.19452	-3.55319	0.000467679	0.00551072	Down	IAA16	Auxin-responsive protein IAA16
OF11526	6.11939	6.34601	12.1584	0.753231	0.383627	0.384455	-3.5478	2.08e-07	7.56e-06	Down	At1g67480	F-box/kelch-repeat protein At1g67480
OF30308	52.3183	51.667	40.175	0.856263	9.63621	2.53416	-3.54744	2.39e-15	5.46e-13	Down	CAB-151	Chlorophyll a-b binding protein 151, chloroplastic
OF17055	11.7533	5.98862	10.2372	1.39055	0.98927	0.310124	-3.54579	3.84e-11	3.62e-09	Down	CDKB2-1	Cyclin-dependent kinase B2-1
OF22728	188.764	142.471	199.382	5.29797	15.9276	27.3153	-3.54504	8.57e-17	2.38e-14	Down	SEOB	Protein SIEVE ELEMENT OCCLUSION B
OF11739	1.52541	3.66197	1.00328	0.0974405	0.198657	0	-3.54085	0.00537156	0.0371002	Down	GLP7	Germin-like protein subfamily 1 member 1
OF08071	6.65658	8.5886	18.1024	0.554446	1.31169	1.04187	-3.53784	0.000557891	0.0063238	Down	SSL5	Protein STRICTOSIDINE SYNTHASE-LIKE 5
OF28131	0.30125	0.37128	0.384168	0	0.0853706	0.0427384	-3.53626	0.0369158	0.151721	Down	RTM2	Protein RESTRICTED TEV MOVEMENT 2
OF18535	0.718007	1.74343	2.98576	0.353262	0.180274	0.0297477	-3.52873	0.00013004	0.00188024	Down	KIN14G	Kinesin-like protein KIN-14G
OF12589	0.392967	0.112014	0.208567	0	0.0460707	0	-3.5257	0.0154075	0.0813055	Down		Cucumisin
OF04751	29.71	28.151	40.2979	1.60103	6.41733	0.888576	-3.52508	4.32e-13	6.29e-11	Down	BZIP43	Basic leucine zipper 43
OF03535	0.720347	0.210641	0.296849	0.105394	0	0	-3.52071	0.00491691	0.0346052	Down	NPR4	Ankyrin repeat-containing protein NPR4
OF26015	5.38742	14.536	5.49435	1.10357	0.669337	0.746566	-3.51177	0.00210881	0.0181168	Down	PAL	Phenylalanine ammonia-lyase
OF01011	4.89048	9.39518	8.60426	0.198353	0.722807	1.11283	-3.50476	3.01e-14	5.88e-12	Down	BGAL3	Beta-galactosidase 3
OF18391	84.4675	103.422	43.3491	1.62333	8.37973	12.1682	-3.49982	3.08e-07	1.05e-05	Down	rglB	Probable rhamnogalacturonate lyase B
OF12922	1.27026	1.23751	1.80429	0.251084	0	0	-3.49817	0.0321461	0.137962	Down
OF29439	3.30065	1.07396	7.61899	0.0144096	1.10333	0.0583295	-3.49644	0.0200013	0.0981005	Down	RGI3	LRR receptor-like serine/threonine-protein kinase
OF07436	6.4013	5.54128	6.78994	0.333533	1.05554	0.185827	-3.49555	2.09e-11	2.07e-09	Down	CAT7	Cationic amino acid transporter 7, chloroplastic
OF08591	33.5378	34.0284	40.9824	3.88675	3.29166	3.49587	-3.49382	4.02e-16	1.01e-13	Down	GLR3.4	Glutamate receptor 3.4
OF15322	0.253893	0.643512	0.376145	0	0.12538	0.0417497	-3.491	0.00746249	0.0473548	Down
OF30326	2.05448	1.67568	4.69192	0	0.884244	0.313602	-3.49051	0.00194508	0.0169976	Down
OF21165	0.268499	0.365803	0.128096	0.031452	0.0159877	0.0157489	-3.49003	0.00579959	0.0391713	Down	N	TMV resistance protein N
OF08832	1.19512	1.22506	1.4391	0	0.371058	0.210406	-3.48803	4.51e-05	0.000785737	Down	TCP4	Transcription factor TCP4
OF10423	5.72982	5.82871	3.20778	0.096041	0.976441	0.259047	-3.4855	9.22e-09	4.81e-07	Down	NPF5.7	Protein NRT1/ PTR FAMILY 5.7
OF13101	0.667554	2.69783	2.72522	0.0646751	0.0659693	0.264002	-3.4835	0.00183198	0.0162055	Down	TIFY10A	Protein TIFY 10A
OF01296	0.220584	0.213054	0.464383	0	0.0730247	0.0241052	-3.4814	0.0180322	0.0912241	Down	LECRKS7	Probable L-type lectin-domain containing receptor kinase S.7
OF10701	6.07069	16.2027	23.146	0.246651	2.9827	1.1391	-3.48081	0.000230672	0.00308868	Down
OF27410	6.44561	11.0562	7.561	0.305906	1.56949	0.469195	-3.47678	1.58e-09	1.01e-07	Down
OF28533	0.722786	0.57565	0.859499	0.0577343	0.117985	0.0583257	-3.47432	0.00040009	0.00483072	Down	GR1	Protein gamma response 1
OF27721	10.1581	24.6547	14.0858	1.98336	2.0989	0.622437	-3.46461	5.63e-07	1.79e-05	Down	EXPA4	Expansin-A4
OF18478	0.551346	0.964066	0.678231	0	0.245427	0.0613054	-3.46395	0.00404483	0.0298712	Down	At1g09390	GDSL esterase/lipase At1g09390
OF06724	0.683418	0.702547	0.508852	0.0585786	0.0896024	0	-3.46302	0.00158945	0.0144415	Down	EGY3	Probable zinc metallopeptidase EGY3, chloroplastic
OF24295	2.08088	3.37793	1.30511	0.187608	0.307511	0.228371	-3.46298	9.05e-05	0.00139384	Down	ABR1	Ethylene-responsive transcription factor ABR1
OF11665	13.2582	6.98028	15.2985	0.309558	1.39348	1.18705	-3.46273	6.61e-08	2.8e-06	Down	ZHD11	Zinc-finger homeodomain protein 11
OF27857	7.3745	9.33517	9.08197	0.790442	1.0898	0.186678	-3.45988	7.7e-12	8.33e-10	Down	ARG1	Omega-3 fatty acid desaturase, endoplasmic reticulum
OF02748	0.511791	0.862497	0.299238	0	0.0499027	0.0496973	-3.45844	0.00845142	0.0521416	Down	GATA9	GATA transcription factor 9
OF02002	14.855	39.6296	23.5072	2.77922	0	3.41335	-3.45752	1.88e-10	1.52e-08	Down	AGP41	Arabinogalactan protein 41
OF11784	9.64337	8.98475	9.02018	1.00259	0.929278	0.5763	-3.45746	3.28e-12	3.75e-10	Down	EO	2-methylene-furan-3-one reductase
OF04092	18.6688	21.0209	17.3861	0.790355	2.46588	2.23771	-3.45634	1.59e-13	2.76e-11	Down	DBR	2-alkenal reductase (NADP(+)-dependent)
OF19454	12.3276	8.57678	12.53	1.03485	1.10629	0.55091	-3.4548	9.87e-12	1.05e-09	Down	AHL5	AT-hook motif nuclear-localized protein 5
OF07469	2.57335	4.44549	11.2668	0.660746	1.05496	0.0631014	-3.451	0.00832913	0.0516079	Down	ABCG39	ABC transporter G family member 39
OF09956	1.17373	0.835594	1.73721	0.15392	0.051962	0.204984	-3.44856	2.47e-07	8.74e-06	Down
OF06487	2.23577	0.722433	1.16883	0.066739	0	0.206797	-3.44588	0.00274924	0.0223319	Down
OF23216	3.91085	7.07807	4.11209	0.149093	0.607277	0.155239	-3.442	2.36e-06	6.28e-05	Down	SPAC17H9.04c	Uncharacterized RNA-binding protein C17H9.04c
OF16075	1.80445	2.31406	1.78535	0	0.239259	0.119141	-3.43971	1.94e-06	5.31e-05	Down	DSP4	Probable tyrosine-protein phosphatase DSP4
OF02978	12.223	13.8895	27.8888	0.630007	3.01153	1.22105	-3.43892	2.93e-05	0.00054732	Down	PATL3	Patellin-3
OF10987	0.721426	1.22018	0.74801	0.121551	0	0.0613587	-3.43783	0.00656661	0.0429863	Down	At1g18265	Protein FLOURY 1-like
OF18514	0.280303	0.361102	0.122942	0	0.0408595	0	-3.43768	0.0418769	0.165357	Down
OF03686	3.12187	3.15529	3.99072	0.219288	0.451545	0	-3.43753	4.65e-10	3.41e-08	Down
OF02994	0.248534	0.29962	0.759362	0	0.201322	0.0500467	-3.43574	6.71e-05	0.00108341	Down	STY13	Serine/threonine-protein kinase STY13
OF09901	6.30556	3.58903	8.6633	0.580335	0.885898	0.294675	-3.43568	1.86e-05	0.000375598	Down	bem46	Protein bem46
OF12365	16.9856	34.0457	14.6816	0.165691	0.841373	5.66411	-3.43397	1.59e-05	0.000329498	Down	CNGC10	Probable cyclic nucleotide-gated ion channel 10
OF09782	0.884452	1.20505	0.568995	0.0292767	0.268513	0	-3.43317	0.000302338	0.00385209	Down	At4g16820	Phospholipase A1-Ibeta2, chloroplastic
OF29036	18.0526	3.34684	19.3557	0.0546275	1.84687	2.2067	-3.43212	0.00593655	0.0399089	Down	BEH4	BES1/BZR1 homolog protein 4
OF18285	18.4464	49.3146	63.7487	2.9681	3.87372	5.44059	-3.43077	9.44e-05	0.00144505	Down	MYB77	Transcription factor MYB77
OF09541	0.221934	0.12702	0.660178	0.0428372	0	0	-3.42953	0.0360888	0.149427	Down	At4g10390	Probable receptor-like protein kinase At4g10390
OF10415	3.07195	13.5562	11.3308	1.29076	0.90974	0.184469	-3.42077	0.000482391	0.00566054	Down		Delta-1-pyrroline-5-carboxylate synthase
OF23826	0.427732	0.237263	0.324565	0.317992	0.108211	0.0266301	-3.41936	8.99e-08	3.63e-06	Down
OF08066	7.10107	3.20591	8.47573	0.856681	0.75701	0.512411	-3.41669	1.5e-05	0.000314003	Down	IST1	Vacuolar protein sorting-associated protein IST1
OF13421	3.04123	7.10639	6.0835	0.629592	0.369211	0.462157	-3.41399	1.92e-07	7.05e-06	Down	psaD	Photosystem I reaction center subunit II, chloroplastic
OF11715	157.408	92.8803	59.8196	14.1039	15.0887	3.85371	-3.41259	6.18e-05	0.00101263	Down	GSTU17	Glutathione S-transferase U17
OF02668	50.1225	87.8834	55.3643	13.954	0.889984	0	-3.41238	7.84e-11	6.87e-09	Down
OF21848	13.7698	14.0519	8.89312	1.01875	1.94175	0.0719378	-3.39946	3.4e-13	5.2e-11	Down	RBK1	Receptor-like cytosolic serine/threonine-protein kinase RBK1
OF05344	1.57005	1.40511	3.32657	0.218745	0.221912	0.111489	-3.39853	0.000599911	0.00667326	Down
OF27405	211.638	354.488	82.0423	28.4713	27.0248	9.4269	-3.39811	0.00126807	0.0120781	Down	NFD4	Protein NUCLEAR FUSION DEFECTIVE 4
OF00093	0.337306	0.482993	0.631861	0	0.133361	0	-3.39804	0.0105224	0.0612177	Down	At1g54200	Protein BIG GRAIN 1-like B
OF12349	0.968909	1.07228	0.299042	0	0.0744754	0.153463	-3.39771	0.0118873	0.0669534	Down	ATHB-17	Homeobox-leucine zipper protein ATHB-17
OF19693	5.32131	24.0228	10.4357	1.5276	1.59942	0.777718	-3.39762	0.004985	0.0349536	Down	MYC2	Transcription factor MYC2
OF19714	0.919654	2.02159	1.80221	0	0.398818	0	-3.39648	5.74e-07	1.82e-05	Down	FRO4	Ferric reduction oxidase 4
OF16132	1.69671	1.89515	2.35653	0.0601245	0.309574	0.314187	-3.39258	2.38e-05	0.000461389	Down	HIPP07	Heavy metal-associated isoprenylated plant protein 7
OF14728	7.51855	3.12303	2.79081	1.0924	0.418047	0.573001	-3.39112	0.000670159	0.00730838	Down	RBCX1	Chaperonin-like RBCX protein 1, chloroplastic
OF01258	2.22281	13.315	3.13733	0.200559	1.04242	0.464435	-3.38918	0.0374773	0.153026	Down	RFS1	Probable galactinol--sucrose galactosyltransferase 1
OF12821	0.853155	2.54247	0.741339	0.152984	0.195054	0.154485	-3.38762	0.00334515	0.0259153	Down	At5g10770	Aspartyl protease family protein At5g10770
OF05598	0.719902	1.33332	2.17594	0.355288	0.0719846	0	-3.38598	0.000171677	0.00239189	Down	CYCD1-1	Cyclin-D1-1
OF03723	107.162	179.073	173.376	26.1477	6.78193	12.4906	-3.37674	8.98e-14	1.61e-11	Down	RAV2	AP2/ERF and B3 domain-containing transcription repressor RAV2
OF12809	26.1593	14.5985	37.2229	1.51527	5.09222	1.98414	-3.37432	6.02e-06	0.00014139	Down	SOC1	MADS-box protein SOC1
OF23769	15.482	18.7525	11.4569	0.615624	1.71628	1.76354	-3.37073	2.08e-13	3.51e-11	Down
OF00979	7.52198	9.63407	9.0384	0.615665	0.968046	1.18718	-3.36544	1.6e-10	1.32e-08	Down	CYCD3-3	Cyclin-D3-3
OF08971	280.608	180.156	227.626	27.6021	15.8869	25.1639	-3.36435	9.29e-16	2.23e-13	Down
OF14965	0.200419	0.783873	0.306106	0	0.101728	0	-3.36177	0.0263395	0.119837	Down
OF27819	140.612	64.7318	113.107	8.41697	14.4799	10.1663	-3.35677	1.65e-08	8.14e-07	Down
OF29823	5.17531	3.51349	6.10675	0.198431	0.483237	0.656466	-3.35285	8.3e-10	5.63e-08	Down
OF20044	1451.03	2168.48	995.42	107.213	339.541	49.6392	-3.35167	5.95e-09	3.3e-07	Down
OF29388	79.3664	66.5554	60.91	9.42831	6.45666	6.16903	-3.34951	1.93e-15	4.45e-13	Down	STY13	Serine/threonine-protein kinase STY13
OF03054	5.94583	5.00975	4.61009	0.491948	0.135891	0.946745	-3.34685	1.51e-10	1.25e-08	Down	DTX27	Protein DETOXIFICATION 27
OF15887	0.75859	1.33449	3.13132	0	0.283845	0.327964	-3.34575	0.000215671	0.0029198	Down	TCP3	Transcription factor TCP3
OF09213	0.344279	0.866564	0.488616	0.0677698	0.0688293	0	-3.34533	4.1e-05	0.000728243	Down	BASS1	Probable sodium/metabolite cotransporter BASS1, chloroplastic
OF29209	0.461358	0.517203	0.35229	0	0	0	-3.33437	0.0298283	0.130372	Down	CNGC1	Cyclic nucleotide-gated ion channel 1
OF00998	22.2919	16.6179	9.24048	2.27317	1.9169	0.435679	-3.33344	3.34e-05	0.000612485	Down
OF28283	0.244828	0.396108	0.241737	0.100223	0	0	-3.32923	0.0202376	0.0990212	Down	AS	Hydroquinone glucosyltransferase
OF25293	35.779	10.9502	5.50878	2.79665	2.38566	0.978485	-3.32636	0.0440389	0.171185	Down		Basic blue protein
OF27653	389.058	224.694	255.691	13.8229	15.126	67.375	-3.32459	1.03e-08	5.3e-07	Down	TIP1-1	Aquaporin TIP1-1
OF02600	0.986841	0.621209	0.999332	0	0.66424	0	-3.30716	0.0287784	0.127322	Down	SAUR50	Auxin-responsive protein SAUR50
OF01569	29.4754	11.9818	20.0783	1.29891	4.83786	0.770902	-3.30127	2.4e-05	0.000463563	Down	PORA	Protochlorophyllide reductase, chloroplastic
OF23583	0.16869	0.146561	0.321148	0	0.0425851	0.021036	-3.29792	0.0329534	0.140392	Down	THE1	Receptor-like protein kinase THESEUS 1
OF13979	1.66745	2.61588	1.47227	0.360749	0.0916883	0	-3.29263	0.000807075	0.0084257	Down	At3g10080	Germin-like protein subfamily 3 member 2
OF10122	7.45756	10.027	12.1787	0.740335	1.48632	0.913958	-3.29134	4.32e-13	6.29e-11	Down	IBS1	Protein IMPAIRED IN BABA-INDUCED STERILITY 1
OF29076	62.232	26.7805	68.4628	6.09804	9.08432	2.04336	-3.28737	1.04e-05	0.000227675	Down	MTP10	Metal tolerance protein 10
OF02902	15.2578	3.93012	6.58276	1.30363	0.970968	0.463754	-3.28415	0.0100853	0.0592424	Down	At1g56130	Probable LRR receptor-like serine/threonine-protein kinase At1g56130
OF24825	311.045	88.5724	266.403	39.1201	13.2776	19.0333	-3.2834	0.00042878	0.00512649	Down	LBD25	LOB domain-containing protein 25
OF25319	5.16657	7.46648	3.72142	0.71933	0.551744	0.407798	-3.28196	3.86e-11	3.63e-09	Down	WAK2	Wall-associated receptor kinase 2
OF08190	0.578886	0.977971	0.216836	0.140624	0.0717898	0.0709798	-3.28078	0.0147439	0.0786575	Down	CRG1	Probable S-adenosylmethionine-dependent methyltransferase CRG1
OF14653	0.940581	0.913445	1.74152	0.186586	0.387782	0	-3.27884	0.00415031	0.0305097	Down	RIC10	CRIB domain-containing protein RIC10
OF16813	62.3751	130.228	81.9706	20.266	3.06266	4.93458	-3.27792	7.78e-08	3.2e-06	Down	GH3.9	Putative indole-3-acetic acid-amido synthetase GH3.9
OF06458	0.690914	0.939102	1.93012	0.493325	0.1004	0	-3.27439	8.41e-06	0.000190475	Down	Os01g0234100	B3 domain-containing protein Os01g0234100
OF01844	7.56866	11.0119	15.094	1.5846	1.15297	1.34972	-3.27024	3.92e-09	2.29e-07	Down	At4g22990	SPX domain-containing membrane protein At4g22990
OF14482	0.896621	1.03888	2.98037	0.123066	0.327146	0.0999554	-3.26957	0.003432	0.026371	Down	CHUP1	Protein CHUP1, chloroplastic
OF00674	1.5316	3.96094	2.3824	0.0853031	0.696111	0.228884	-3.2693	7.8e-08	3.2e-06	Down
OF15057	0.12019	0.901062	0.484173	0.0678032	0.0345265	0.0170204	-3.25892	0.0441863	0.171472	Down	LRR-RLK	Probable leucine-rich repeat receptor-like serine/threonine-protein kinase At3g14840
OF01518	1.11317	2.07296	0.174248	0.0213341	0.173361	0.128255	-3.25886	0.0275741	0.123546	Down	B120	G-type lectin S-receptor-like serine/threonine-protein kinase B120
OF06142	40.3715	73.6661	28.0512	4.59637	8.80064	2.68987	-3.25535	5.17e-05	0.000868257	Down	CHIA1	Endochitinase 1
OF13131	10.6892	9.49388	13.8333	1.53858	1.35841	1.06305	-3.25363	2.95e-12	3.45e-10	Down		Pectinesterase 3
OF20355	63.5222	40.3122	63.9191	14.5991	4.39036	1.15755	-3.24926	2.73e-13	4.36e-11	Down
OF04346	0.193805	0.264528	0.29228	0.01908	0.038816	0.0191673	-3.24844	0.0165717	0.0858975	Down	IMK2	Probably inactive leucine-rich repeat receptor-like protein kinase IMK2
OF12989	1.08231	1.46019	0.804557	0.0412401	0.210188	0.0418617	-3.24445	0.000168572	0.00235654	Down
OF21977	11.4303	10.3678	13.9389	0.917559	2.38373	1.15458	-3.24185	1.15e-11	1.2e-09	Down	CSP41B	Chloroplast stem-loop binding protein of 41 kDa b, chloroplastic
OF17907	121.11	85.1023	102.934	14.2025	24.3329	2.89727	-3.23284	2.27e-14	4.56e-12	Down	APT5	Adenine phosphoribosyltransferase 5
OF30133	51.006	65.8365	56.5561	2.91618	10.3904	5.19644	-3.22181	3.82e-13	5.77e-11	Down	PSBW	Photosystem II reaction center W protein, chloroplastic
OF09805	9.80838	8.63214	14.2054	1.10836	1.49049	1.91276	-3.21889	1.34e-11	1.38e-09	Down	ICR4	Interactor of constitutive active ROPs 4
OF29542	15.8922	11.3545	17.4767	1.02539	3.7583	0.914911	-3.21881	6.64e-11	5.92e-09	Down	ASIL2	Trihelix transcription factor ASIL2
OF01536	17.3696	22.0248	26.7468	3.60995	1.40313	2.45562	-3.2162	1.53e-13	2.68e-11	Down	CNGC4	Cyclic nucleotide-gated ion channel 4
OF02987	7.18027	12.1942	8.48998	1.7406	2.02596	0.320925	-3.21581	1.13e-10	9.55e-09	Down
OF28863	43.1672	45.8817	60.3767	7.04586	5.90416	4.40627	-3.21553	3.87e-14	7.34e-12	Down
OF15617	0.129729	0.920764	0.955972	0	0.192037	0	-3.21507	0.00295807	0.023651	Down
OF27032	3.35079	8.71394	10.7875	0.679565	0.778615	0.578938	-3.2132	4.33e-05	0.000760727	Down	LOX2.1	Linoleate 13S-lipoxygenase 2-1, chloroplastic
OF12523	12.2241	3.1542	7.40792	0.772328	0.796298	1.20909	-3.21048	0.00147487	0.0136078	Down	ATL66	RING-H2 finger protein ATL66
OF16579	0.605803	0.940214	0.566967	0.111419	0.0377837	0.0937818	-3.20932	2.16e-07	7.77e-06	Down	SBT3.18	Subtilisin-like protease SBT3.18
OF03409	0	2.32887	2.55774	0	0	0	-3.207	0.0147166	0.0785978	Down
OF07229	2.98926	2.40699	1.22943	0.358093	0.183306	0.367458	-3.20186	0.00010853	0.00162696	Down	GA2OX6	Gibberellin 2-beta-dioxygenase 6
OF21449	1.03844	0.940461	1.77246	0.17627	0.107709	0.106326	-3.20182	0.00031	0.0039272	Down	HHT1	Omega-hydroxypalmitate O-feruloyl transferase
OF20602	0.50571	0.501272	0.347542	0	0	0.0569383	-3.19819	0.0184975	0.0928482	Down	BSPA	Bark storage protein A
OF01104	0.154317	0.126464	0.286306	0	0.0776086	0.050794	-3.19466	0.023752	0.11138	Down	NEK2	Serine/threonine-protein kinase Nek2
OF21460	1.19924	1.84352	2.63243	0.254087	0.184212	0.182495	-3.19462	1.95e-06	5.33e-05	Down	LCAT3	Phospholipase A(1) LCAT3
OF15200	9.3832	10.4395	7.75804	1.33967	2.56686	0.258935	-3.19353	1.19e-08	6.05e-07	Down	PSAF	Photosystem I reaction center subunit III, chloroplastic
OF11785	46.1658	31.6844	30.6124	2.44436	6.56323	2.90362	-3.1911	8.21e-13	1.14e-10	Down	WER	Transcription factor WER
OF21757	0.620858	0.513273	0.105565	0.0691112	0.0700645	0.034344	-3.18673	0.0207711	0.101045	Down	DRT100	DNA damage-repair/toleration protein DRT100
OF21400	0.234956	0.522754	0.116724	0.0382218	0	0	-3.18471	0.021471	0.103442	Down
OF14721	0.456203	0.680594	0.694556	0	0.153549	0.0762176	-3.18292	0.0237711	0.111427	Down	At5g35735	Cytochrome b561 and DOMON domain-containing protein At5g35735
OF10526	1.9388	0.879889	0.980879	0.184615	0.188842	0.189993	-3.17981	0.000346186	0.00429876	Down	PATL6	Patellin-6
OF27017	19.1592	10.247	13.7862	0.785411	1.60247	1.75164	-3.17896	3.49e-07	1.17e-05	Down	SCAB3	Stomatal closure-related actin-binding protein 3
OF30277	5.57342	2.45161	5.88937	0.198399	1.22081	0.564841	-3.17643	1.4e-08	7.02e-07	Down	IQD1	Protein IQ-DOMAIN 1
OF23141	130.453	104.943	135.247	12.4585	23.776	13.3003	-3.17454	1.28e-13	2.26e-11	Down	dlc2	Dynein light chain 1, cytoplasmic
OF17298	4.38858	7.36317	5.9588	0.538661	1.33455	0.236072	-3.1745	8.35e-08	3.4e-06	Down
OF02398	6.29474	2.09637	3.01331	0.425495	0.966387	0.10622	-3.16881	0.0113635	0.0648698	Down
OF23225	22.5034	58.8369	2.8684	2.35682	1.23943	1.80304	-3.16547	0.0467381	0.177942	Down
OF02362	428.503	345.842	247.991	64.7976	33.4112	20.2171	-3.16536	1.64e-12	2.09e-10	Down
OF29666	1.28308	4.06555	0.390716	0	0.259537	0	-3.1636	0.0283132	0.125865	Down	ABP20	Auxin-binding protein ABP20
OF02330	50.2219	94.6344	23.8697	15.2825	1.9314	2.79247	-3.16297	0.00386468	0.028938	Down	ATL5	RING-H2 finger protein ATL5
OF00063	4.98583	3.57784	5.41907	0.3204	0.447725	0.76496	-3.16083	7.4e-09	4.01e-07	Down	STR8	Rhodanese-like domain-containing protein 8, chloroplastic
OF00272	1.23868	0.838539	2.17348	0.14769	0.300147	0	-3.15878	9.27e-05	0.00142264	Down	SELMODRAFT_444075	Inactive protein kinase SELMODRAFT_444075
OF08795	1.49345	7.46737	3.94747	0.226426	1.24385	0.313877	-3.15782	0.00348472	0.0266671	Down
OF22739	14.175	17.4051	35.5857	3.96685	3.75836	0.0967514	-3.15549	9.68e-05	0.00147539	Down	AUX22B	Auxin-induced protein 22B
OF09012	1.39967	0.980949	0.688377	0	0	1.04538	-3.1552	0.0171619	0.0880877	Down
OF21465	0.629094	0.309149	0.404374	0.0876672	0	0.0440406	-3.14882	0.0411636	0.163226	Down	At3g47200	UPF0481 protein At3g47200
OF20432	3.24953	3.55332	2.81892	0.250408	0.68199	0.213363	-3.14764	3.56e-09	2.1e-07	Down
OF28017	4.98266	4.81308	3.43594	0.22409	0.341359	0.69898	-3.1472	2.73e-06	7.12e-05	Down
OF05210	0.861811	2.27252	0.447226	0	0.355265	0.263626	-3.14696	0.00553133	0.0379571	Down	At1g18250	Thaumatin-like protein
OF02684	0.243782	0.332895	0.154973	0	0.0154043	0.0913299	-3.14525	0.0101391	0.0594059	Down	HMA2	Cadmium/zinc-transporting ATPase HMA2
OF07347	16.7535	18.7243	9.29133	2.37888	3.45131	0	-3.14436	8.63e-08	3.49e-06	Down	EPFL9	EPIDERMAL PATTERNING FACTOR-like protein 9
OF22201	1.17925	0.924164	1.85219	0	0.445869	0.0553775	-3.14129	0.000247788	0.00327482	Down
OF19817	0.185579	0.0406679	0.293608	0.0410659	0.0209277	0.0413319	-3.13945	0.0151147	0.0801115	Down	OSCBPY	Beta-amyrin synthase
OF14419	64.403	103.426	46.5463	3.92398	17.2452	4.52886	-3.13274	2.32e-06	6.19e-05	Down	AGP30	Non-classical arabinogalactan protein 30
OF11762	0.775196	0.81414	1.73245	0.0997883	0.278781	0.100329	-3.13043	0.000647951	0.00711059	Down	POT6	Potassium transporter 6
OF19698	19.5726	14.2949	20.8579	2.63017	1.99635	1.69112	-3.12989	1.27e-12	1.72e-10	Down	CIPK9	CBL-interacting serine/threonine-protein kinase 9
OF12797	2.54134	0.849571	1.6951	0.216451	0.441828	0	-3.12646	1.75e-05	0.000356481	Down	AUR3	Serine/threonine-protein kinase Aurora-3
OF15102	2.22222	1.05476	0.831597	0	0	0	-3.12637	0.0475144	0.180037	Down
OF08069	7.41008	4.74236	6.99764	0.458244	1.09066	0.947784	-3.12419	3.79e-07	1.26e-05	Down	SBP1	Squamosa promoter-binding protein 1
OF24582	230.025	155.165	147.889	23.261	34.1061	13.4905	-3.12269	2.86e-13	4.52e-11	Down
OF19324	10.3827	11.3501	10.5133	0.704145	2.30144	0.946355	-3.12129	4.55e-11	4.23e-09	Down	MAN7	Mannan endo-1,4-beta-mannosidase 7
OF02177	1.59996	0.923649	1.28729	0.203237	0.166764	0.0416648	-3.12009	0.000430242	0.00513894	Down	SKIP25	F-box/kelch-repeat protein SKIP25
OF09248	69.8805	49.7593	56.4339	8.89351	8.08884	5.20848	-3.11464	3.48e-13	5.28e-11	Down	TL20.3	Thylakoid lumenal protein TL20.3, chloroplastic
OF26117	2.65099	3.92532	2.03774	0.0521877	0.531393	0.157225	-3.11019	1.32e-05	0.000281208	Down	At1g11820	Glucan endo-1,3-beta-glucosidase 1
OF07343	6.63516	10.4893	4.49328	0.518331	1.97154	1.09618	-3.10821	0.000231972	0.00310269	Down
OF17043	16.1529	8.77048	9.36097	0.497959	1.11108	2.78804	-3.1024	1.39e-06	4e-05	Down	GALS1	Galactan beta-1,4-galactosyltransferase GALS1
OF07111	0	0	0	0	0	0	-3.10146	0.0058572	0.0395167	Down
OF14359	8.23486	9.10604	22.82	2.12414	1.89279	0.673073	-3.09807	0.00533602	0.0368951	Down
OF22426	5.69806	12.2578	7.61739	1.82972	0.862986	0.494095	-3.09551	1.43e-07	5.43e-06	Down	TKT2	Probable 1-deoxy-D-xylulose-5-phosphate synthase, chloroplastic
OF04975	3.62696	3.1018	1.5888	0.310607	0.0633954	0.382886	-3.09336	3.95e-06	9.81e-05	Down		Ribonucleoside-diphosphate reductase small chain
OF25278	1.19592	4.05688	0.297491	0	0.890951	0	-3.09011	0.0441037	0.171328	Down
OF23326	15.9666	7.90891	29.6154	0.956015	2.88062	3.04498	-3.08984	0.00274353	0.0223009	Down	At1g80870	Putative receptor-like protein kinase At1g80870
OF19084	20.8625	12.8979	14.514	3.8712	0.510497	1.05978	-3.08921	1.61e-11	1.63e-09	Down	RD21B	Probable cysteine protease RD21B
OF12391	0.302491	0.488634	1.25369	0.0820116	0.167781	0	-3.08313	0.00890205	0.054224	Down	At4g23740	Probable inactive receptor kinase At4g23740
OF21598	10.8951	7.12065	9.16782	1.76354	0.92319	0.0925008	-3.08169	2.75e-07	9.64e-06	Down	GIF1	GRF1-interacting factor 1
OF22242	81.637	167.672	126.317	36.1572	1.54837	4.78657	-3.07962	2.98e-07	1.03e-05	Down
OF06300	0.900465	0.77173	1.0257	0	0.0758148	0.112404	-3.07832	0.000306945	0.00389657	Down	DTX46	Protein DETOXIFICATION 46, chloroplastic
OF05647	2606.74	3782.72	481.598	272.182	417.239	172.418	-3.06974	0.0108229	0.0625873	Down	GSTU17	Glutathione S-transferase U17
OF25032	4.23145	1.69215	1.42484	0.0267945	0.684437	0.188603	-3.06899	0.00300097	0.0239002	Down	NIK1	Protein NSP-INTERACTING KINASE 1
OF10753	530.503	224.489	281.89	79.0464	28.2583	24.7906	-3.06804	0.000272795	0.00354214	Down	KING1	SNF1-related protein kinase regulatory subunit gamma-1
OF16028	0.92552	1.80352	2.52119	0	0.761818	0	-3.06288	1.73e-05	0.000354766	Down	DTX40	Protein DETOXIFICATION 40
OF13405	15.7219	10.3696	7.2107	1.57266	1.39464	0	-3.062	0.000864299	0.00887598	Down
OF30263	22.5948	23.1786	18.0319	4.96547	3.45421	0.44407	-3.06149	1.19e-10	9.93e-09	Down	PSAEA	Photosystem I reaction center subunit IV A, chloroplastic
OF00859	0.941016	0.891805	0.316577	0	0	0.335633	-3.05234	0.0330689	0.140762	Down
OF11497	53.7322	20.0866	33.5446	3.35992	4.24583	4.89255	-3.04938	0.000129967	0.00188024	Down	TGA1	Teosinte glume architecture 1
OF20804	2.27807	2.46886	5.02689	0.0906109	0.416859	0.826032	-3.04861	0.000105228	0.00158133	Down	WDL7	Protein WVD2-like 7
OF23882	0.333736	0.646188	0.341206	0	0.451756	0	-3.04641	0.0211166	0.102238	Down	RAC2	Rac-like GTP-binding protein RAC2
OF18655	0.690135	1.9928	0.425948	0.0634471	0.163637	0.19578	-3.04637	0.020758	0.101002	Down	At3g53190	Probable pectate lyase 12
OF17421	267.648	123.266	126.844	22.5336	19.8806	22.5781	-3.04584	0.000108807	0.00162811	Down
OF26246	0.307775	1.1391	0.624114	0.191094	0.0390256	0	-3.04559	0.00543871	0.0374371	Down	CYP90B1	Cytochrome P450 90B1
OF26184	0.711595	0.29535	1.16331	0.0758748	0.0773977	0	-3.04485	0.0206205	0.100474	Down	AFUB_027290	Very-long-chain 3-oxoacyl-CoA reductase
OF20057	0.561424	1.31455	0.345002	0	0.276294	0.034416	-3.04138	0.000688415	0.00746419	Down	A6	Probable glucan endo-1,3-beta-glucosidase A6
OF09122	6.70947	4.40047	5.27839	0.469168	1.17647	0.524294	-3.03247	1.51e-08	7.5e-07	Down	RSS3	Protein RICE SALT SENSITIVE 3
OF22518	1.07126	2.16402	2.9136	0.0333231	0.576066	0.150263	-3.03076	5.52e-05	0.000920484	Down	LOX1.5	Probable linoleate 9S-lipoxygenase 5
OF23559	31.4195	29.9178	18.4005	3.32789	6.45557	0.677751	-3.02816	1.62e-11	1.63e-09	Down	CHI	Chalcone--flavonone isomerase
OF20889	19.3873	11.9365	12.6228	2.43195	1.48341	2.05571	-3.02581	1.06e-09	7.08e-08	Down	RTNLB2	Reticulon-like protein B2
OF28109	1.37903	1.26604	0.430526	0	0.396371	0.0301095	-3.02555	0.000513754	0.00593353	Down	PME47	Probable pectinesterase/pectinesterase inhibitor 47
OF26160	3.07103	0.707928	2.51186	0.0709029	0.37562	0.270451	-3.02542	0.00233336	0.0195915	Down	FPP7	Filament-like plant protein 7
OF29361	3.30506	2.21556	4.67405	0.489821	0.590888	0.451904	-3.02296	7.78e-08	3.2e-06	Down	PAIR1	Protein PAIR1
OF12098	10.1311	21.1785	12.5046	1.16204	2.70021	2.19926	-3.02095	7.45e-06	0.000171271	Down	HIPP09	Heavy metal-associated isoprenylated plant protein 9
OF13548	0.523111	0.741176	0.918878	0	0.228976	0	-3.01839	0.0208481	0.101279	Down
OF28658	91.736	78.6772	72.6425	8.15828	12.2991	13.1123	-3.01462	2.94e-12	3.45e-10	Down	PSBY	Photosystem II core complex proteins psbY, chloroplastic
OF08732	42.426	52.4338	44.8494	5.6304	8.31575	4.91059	-3.01304	1.22e-12	1.68e-10	Down	PORA	Protochlorophyllide reductase, chloroplastic
OF15267	7.5103	14.2914	7.51958	0.206246	2.10453	1.63074	-3.00931	2.92e-05	0.000546964	Down
OF17261	1.55254	4.44687	0.791489	0.226418	0.514229	0.0926364	-3.00875	0.0160077	0.0836035	Down	SRS7	Protein SHI RELATED SEQUENCE 7
OF18703	14.9703	11.0465	12.1431	0.702658	1.65816	3.5135	-3.00485	4.5e-10	3.34e-08	Down	At3g26430	GDSL esterase/lipase At3g26430
OF11299	139.237	110.06	82.3097	7.96934	21.6162	11.4384	-3.00293	1.78e-12	2.25e-10	Down	Cyp1	Peptidyl-prolyl cis-trans isomerase 1
OF15495	4.70311	6.44656	5.21846	0.339953	0.698311	0.942551	-2.99929	1.16e-07	4.56e-06	Down	ARF31	B3 domain-containing protein At2g36080
OF07645	4.32684	1.86592	3.05222	0.449625	0.609731	0.412528	-2.99914	9.39e-06	0.000209195	Down	AED3	Aspartyl protease AED3
OF24866	0.37191	0.535544	0.230751	0.0560354	0.0572256	0	-2.9963	0.0151536	0.0802653	Down	SOQ1	Protein SUPPRESSOR OF QUENCHING 1, chloroplastic
OF13344	1.94409	1.26783	3.10543	0.0709549	0.503519	0.0717384	-2.9952	7.13e-05	0.00114065	Down	CRRSP3	Cysteine-rich repeat secretory protein 3
OF21573	0.343006	0.381197	0.206503	0	0.0457976	0.0226325	-2.99482	0.00291902	0.0233847	Down	PHO1	Phosphate transporter PHO1 homolog 3
OF27400	245.92	230.765	184.907	49.934	26.0185	5.97145	-2.99407	2.25e-13	3.75e-11	Down	XTH32	Probable xyloglucan endotransglucosylase/hydrolase protein 32
OF08087	42.641	22.1849	29.2323	2.18107	5.62844	4.30356	-2.99303	8.16e-09	4.34e-07	Down	WOX8	WUSCHEL-related homeobox 8
OF17227	0.774785	1.23974	0.783216	0	0.43284	0	-2.9905	0.00901651	0.0546625	Down	At1g75720	WEB family protein At1g75720
OF11472	9.97064	7.86701	9.03008	0.673075	1.72263	0.920815	-2.98859	1.7e-08	8.34e-07	Down	LRR1	Leucine-rich repeat protein 1
OF13288	1.1898	3.97636	0.982906	0.698789	0	0	-2.98672	0.0359198	0.148905	Down	ERF1B	Ethylene-responsive transcription factor 1B
OF23645	0.666878	2.88661	1.47973	0	0.40988	0.0823398	-2.98668	0.00065908	0.00720684	Down	EXPA4	Expansin-A4
OF28524	29.0236	32.2823	31.3366	7.10164	2.30163	2.16707	-2.98614	3.38e-11	3.22e-09	Down	At3g63540	Thylakoid lumenal 19 kDa protein, chloroplastic
OF16316	23.0693	6.2866	11.6779	1.52079	2.62121	0.937178	-2.98504	0.00630251	0.0417832	Down
OF19532	158.434	103.097	129.746	15.2021	15.8866	24.3478	-2.98155	1.27e-12	1.72e-10	Down	RPL5	50S ribosomal protein L5, chloroplastic
OF21423	1.15183	3.16641	1.19981	0.165379	0.288582	0.237129	-2.97886	0.00334371	0.0259153	Down	LNG1	Protein LONGIFOLIA 1
OF21634	7.18697	12.9892	8.38677	2.15529	0.836109	0.640894	-2.97837	9.93e-08	3.96e-06	Down	CPRF2	Light-inducible protein CPRF2
OF19044	0.464978	1.02316	2.94317	0.229527	0.23544	0	-2.97425	0.0166423	0.0861353	Down	SPL2	E3 ubiquitin-protein ligase SPL2
OF04784	96.6057	54.7079	112.6	2.71537	8.891	23.903	-2.97346	1.48e-05	0.000310455	Down
OF28296	10.7297	12.0265	9.02127	1.60979	1.44809	0.42645	-2.9675	4.61e-10	3.41e-08	Down	HAT4	Homeobox-leucine zipper protein HAT4
OF27077	37.5519	19.6635	28.106	2.04795	3.452	6.48076	-2.96742	5.18e-07	1.65e-05	Down	At1g50460	Hexokinase-3
OF16574	105.288	19.5687	46.9178	0	9.62784	4.10996	-2.9644	0.0167922	0.0867278	Down
OF26543	155.769	168.312	168.852	21.3326	27.8731	16.4418	-2.96293	6.83e-13	9.65e-11	Down	GME-1	GDP-mannose 3,5-epimerase 1
OF09661	23.0326	7.69714	13.1155	1.46593	2.90224	1.36416	-2.96238	0.00322663	0.0252614	Down	IP5P2	Type I inositol polyphosphate 5-phosphatase 2
OF00450	6.499	5.65167	1.51701	0.309703	0.237762	1.81811	-2.96116	0.00373041	0.0281421	Down	PARB	Glutathione S-transferase PARB
OF16357	0.14367	2.07959	0.434543	0.282261	0.289671	0	-2.95684	0.0419144	0.165398	Down	At1g08160	Uncharacterized protein At1g08160
OF12265	1.1105	2.48396	3.25983	0.146829	0.595628	0.0736918	-2.9557	0.000293929	0.00376457	Down
OF12618	19.124	7.38063	15.8735	1.17518	3.41911	0.707408	-2.95526	7.58e-05	0.00119993	Down	PCS1	Aspartic proteinase PCS1
OF11126	6.22786	5.41222	8.03095	0.77132	1.15435	1.19541	-2.95521	1.2e-09	7.94e-08	Down
OF00328	11.2166	10.9615	21.2721	2.27631	2.02943	1.91112	-2.95446	2.96e-07	1.02e-05	Down	SULTR3	Sulfate transporter 3.1
OF13452	12.7396	9.42395	9.25584	0.555196	2.79295	1.49014	-2.95044	2.4e-10	1.9e-08	Down	TBL11	Protein trichome birefringence-like 11
OF02954	8.15374	10.9199	10.04	1.56955	1.06723	1.48079	-2.94725	2.89e-09	1.76e-07	Down	GPX1	Phospholipid hydroperoxide glutathione peroxidase 1, chloroplastic
OF06825	0.863233	1.63984	0.668151	0.0501708	0.102387	0.455012	-2.94463	0.00108651	0.0106473	Down	CYCD3-3	Cyclin-D3-3
OF02694	0.50546	0.687636	0.435403	0.0141491	0.17343	0.0430484	-2.94376	0.000490189	0.0057267	Down	SMXL5	Protein SMAX1-LIKE 5
OF00860	2.99662	5.34077	6.0384	0.360533	0.293828	1.39062	-2.94329	6.71e-08	2.83e-06	Down	MYOB5	Probable myosin-binding protein 5
OF01824	6.19519	6.56538	9.56532	0.26989	1.30306	1.02402	-2.94314	5.31e-09	2.99e-07	Down	PGRL1A	PGR5-like protein 1A, chloroplastic
OF24860	32.2753	19.8729	19.3585	2.75297	4.47011	3.74163	-2.94079	3.38e-05	0.000616886	Down	STY13	Serine/threonine-protein kinase STY13
OF00343	2.39193	0.500411	1.03487	0	0.862375	0	-2.94054	0.033094	0.140843	Down
OF04410	1.97145	4.70347	0.511955	0.125182	1.02288	0	-2.93864	0.0347961	0.14572	Down	MAN6	Mannan endo-1,4-beta-mannosidase 6
OF13213	8.5769	5.29499	9.83955	1.6962	0	1.31874	-2.93686	7.24e-08	3.02e-06	Down	LFG4	Protein LIFEGUARD 4
OF08696	7.50457	12.469	15.4802	1.73255	2.67507	1.08742	-2.93683	2.37e-08	1.11e-06	Down
OF27787	72.5851	36.4264	43.2379	8.05465	9.39986	3.92815	-2.93576	1.48e-05	0.000310439	Down	BSK5	Serine/threonine-protein kinase BSK5
OF09295	1.21418	2.87627	3.04539	0.334723	0.477773	0.272585	-2.93363	3.84e-05	0.000689605	Down	PGRL1A	PGR5-like protein 1A, chloroplastic
OF28888	6.10263	10.1329	7.55222	1.81358	0.293604	0.797035	-2.93211	7.67e-09	4.11e-07	Down
OF27732	34.7805	32.0498	30.736	2.4233	6.23509	5.45796	-2.93172	4.55e-12	5.08e-10	Down	SCL14	Scarecrow-like protein 14
OF20011	53.0999	39.0026	49.975	6.57321	6.01616	6.8686	-2.93135	2.81e-12	3.34e-10	Down	SPAC1952.17c	TBC domain-containing protein C1952.17c
OF05944	1.59649	1.57772	1.41236	0.068889	0.210593	0.208017	-2.931	6.73e-05	0.00108475	Down
OF16354	101.991	34.7028	66.0409	11.2454	8.00098	9.69188	-2.92757	0.00327374	0.0255402	Down
OF28874	34.8428	27.9627	26.343	3.68266	11.0223	1.20212	-2.92451	3.21e-06	8.22e-05	Down
OF14976	78.1872	43.8318	228.176	4.79426	26.3023	21.8703	-2.92194	0.0311057	0.134418	Down
OF12962	566.637	699.564	757.069	106.489	115.58	62.7684	-2.92137	7.29e-13	1.02e-10	Down	TIP2-1	Aquaporin TIP2-1
OF13632	434.22	258.919	206.27	47.9077	37.8891	31.5786	-2.91883	1.32e-05	0.000280223	Down	At3g17090	Probable protein phosphatase 2C 42
OF09977	111.628	42.9455	20.1017	16.2961	4.10198	3.16808	-2.91634	0.0405146	0.161332	Down	SRO5	Probable inactive poly [ADP-ribose] polymerase SRO5
OF04612	260.613	350.859	69.6473	43.5727	31.699	15.4955	-2.91579	0.00334432	0.0259153	Down		21 kDa protein
OF19890	3.68964	4.3311	6.26413	0.861544	0.549805	0.420133	-2.91446	2.62e-07	9.22e-06	Down
OF27196	4.77887	3.97723	2.66749	0	0.53617	0	-2.91314	0.000410849	0.00493625	Down	PSK6	Putative phytosulfokines 6
OF07433	7.23687	5.50625	6.00125	0.561413	0.574308	1.71266	-2.90904	4.27e-07	1.39e-05	Down	OFP13	Transcription repressor OFP13
OF07670	3.86641	9.65543	5.51503	1.30101	0.928053	0.449405	-2.90836	5.77e-05	0.000953237	Down	RPPL1	Putative disease resistance RPP13-like protein 1
OF03811	2.31178	3.2727	3.16933	0.090572	1.01822	0.27764	-2.90659	0.000264342	0.00344151	Down
OF14392	18.5281	16.8954	7.13305	3.53056	1.52234	1.50564	-2.90645	9.88e-05	0.0014962	Down	At4g04930	Sphingolipid delta(4)-desaturase DES1-like
OF01507	0.999784	0.97477	1.00788	0.0579045	0.441352	0.115264	-2.90535	0.000124908	0.00182563	Down	GH3.6	Indole-3-acetic acid-amido synthetase GH3.6
OF02583	2.52422	3.35206	2.62755	0.473996	0.774255	0.193617	-2.90523	4.56e-06	0.000110336	Down
OF16104	2526.56	1890.16	1136.24	241.761	147.334	418.319	-2.9049	3.51e-06	8.89e-05	Down
OF00774	52.3103	128.88	73.2473	19.0512	4.2511	12.6627	-2.90154	0.000106829	0.00160441	Down	MKK9	Mitogen-activated protein kinase kinase 9
OF02809	411.277	289.28	251.324	63.045	30.1537	37.2062	-2.90123	7.58e-12	8.24e-10	Down
OF15614	13.7347	8.72944	16.341	1.37382	1.73156	1.93247	-2.90105	2.98e-10	2.34e-08	Down	HAT14	Homeobox-leucine zipper protein HAT14
OF17567	141.069	156.267	158.574	35.5198	6.8688	20.7984	-2.90035	1.52e-12	1.97e-10	Down	COL5	Zinc finger protein CONSTANS-LIKE 5
OF11248	0.605286	0.752228	1.02128	0.0994328	0.152123	0.153548	-2.89784	0.00070285	0.0075904	Down
OF18976	2.6474	3.15302	2.53519	0.760918	0.0896887	0.358305	-2.89478	2.82e-07	9.84e-06	Down	ACR1	ACT domain-containing protein ACR1
OF14531	0.529444	0.741764	0.291929	0	0.293507	0.116003	-2.89325	0.0234741	0.110352	Down	ZIP5	Zinc transporter 5
OF22054	11.2877	10.9474	21.3221	3.90291	2.91478	0.49603	-2.88904	4.98e-09	2.84e-07	Down	SWEET17	Bidirectional sugar transporter SWEET17
OF12089	228.784	166.415	142.902	56.4913	15.0643	2.29753	-2.88894	6.92e-08	2.9e-06	Down	APRR5	Two-component response regulator-like APRR5
OF10876	19.7583	9.07641	7.88032	3.67262	0.339971	1.35259	-2.88814	0.00209085	0.0180068	Down
OF15825	60.402	68.6257	44.7922	16.3684	7.55878	0.314565	-2.88529	4.19e-12	4.73e-10	Down
OF27608	51.6794	44.4277	103.326	4.20234	20.8022	5.17469	-2.88408	0.000167273	0.00234374	Down	PHOT1	Phototropin-1
OF30264	130.699	73.1213	107.07	17.6176	12.4281	15.2464	-2.88339	3.81e-09	2.23e-07	Down
OF03521	0.418112	0.480201	0.928234	0.0348236	0	0.140304	-2.88139	0.0042781	0.0313079	Down	NRAMP5	Metal transporter Nramp5
OF24417	7053.62	4511.36	6294.24	915.329	837.209	865.572	-2.87945	1.44e-12	1.88e-10	Down	TPRP-F1	36.4 kDa proline-rich protein
OF03677	4.7756	15.2994	8.28814	2.25482	1.147	0.999378	-2.87648	0.00207076	0.0178738	Down	CK1	Probable choline kinase 1
OF26259	70.9232	94.6737	109.11	15.9548	10.7455	12.3381	-2.87542	1.92e-12	2.38e-10	Down	PUB5	U-box domain-containing protein 5
OF09512	5.59997	8.01293	4.90493	0.491259	1.4655	0.55696	-2.87457	1.34e-07	5.15e-06	Down	At5g39865	Uncharacterized protein At5g39865
OF08521	48.0378	62.4255	19.9155	1.53572	15.1604	0.914336	-2.87442	0.000578651	0.00649588	Down	ACO3	1-aminocyclopropane-1-carboxylate oxidase 3
OF19907	95.9737	201.27	99.8724	29.8184	10.6149	15.6555	-2.87358	1.16e-05	0.00025179	Down	INVC	Alkaline/neutral invertase C, mitochondrial
OF18202	3.88838	7.20823	1.98071	0.283503	1.22704	0.464054	-2.87306	0.00233932	0.0196281	Down	At4g06744	Uncharacterized protein At4g06744
OF09293	1.90062	0.729178	2.38246	0.22591	0.403955	0.116414	-2.86886	0.000705393	0.0076145	Down	HPR3	Glyoxylate/hydroxypyruvate reductase HPR3
OF09238	4.60099	1.59848	1.34195	0	0.888191	0	-2.86664	0.037383	0.152817	Down	APT3	Adenine phosphoribosyltransferase 3
OF00136	4.94764	7.01664	7.04578	0.953373	0.584153	0.882786	-2.86657	4.03e-07	1.32e-05	Down	RBCS1	Ribulose bisphosphate carboxylase small chain, chloroplastic
OF25966	0.842797	0.896032	1.93485	0.0698376	0	0.145324	-2.86531	0.00384083	0.0287798	Down	LHCA6	Photosystem I chlorophyll a/b-binding protein 6, chloroplastic
OF00073	1.06845	0.875492	2.98255	0.018367	0.502424	0.0728506	-2.86507	0.0113108	0.0646442	Down	ERECTA	LRR receptor-like serine/threonine-protein kinase ERECTA
OF08389	1.46009	3.46128	8.06375	0.635756	0.939283	0.17537	-2.8647	0.0208314	0.101218	Down
OF06557	2.88401	2.80493	2.12287	0.545985	0.334159	0	-2.86333	0.000275191	0.00356378	Down	NAC104	NAC domain-containing protein 104
OF26443	20.2161	20.4375	26.1178	2.72528	1.5918	4.41302	-2.86282	4.82e-11	4.45e-09	Down	TBL25	Protein trichome birefringence-like 25
OF15899	54.3228	95.0896	25.1627	7.05694	4.50688	12.6247	-2.85796	0.00146577	0.013534	Down	TBL38	Protein trichome birefringence-like 38
OF27760	734.458	842.219	627.597	172.421	99.0542	41.124	-2.85782	1.38e-12	1.81e-10	Down
OF20392	638.342	468.479	441.997	77.3659	91.6442	54.3007	-2.857	2.46e-12	2.99e-10	Down	TIFY6B	Protein TIFY 6B
OF09446	1.04858	2.88915	0.950871	0.122168	0.224322	0.22336	-2.85518	0.00531614	0.036811	Down	At1g64390	Endoglucanase 6
OF05160	0.776057	0.577373	0.074728	0.0365548	0.0742607	0.0368731	-2.85465	0.0255341	0.11755	Down	UGT90A1	UDP-glycosyltransferase 90A1
OF15497	11.2759	12.7049	6.13238	1.80832	1.7332	0.668752	-2.85238	1.17e-07	4.57e-06	Down	EDA2	Probable serine protease EDA2
OF27090	44.4141	148.523	88.6673	27.7279	7.8824	2.9682	-2.852	0.00113172	0.0110462	Down	AGT1	Serine--glyoxylate aminotransferase
OF06927	0.608887	1.52831	1.0386	0.151622	0.115299	0.0378404	-2.85169	0.00126889	0.0120811	Down	FRO7	Ferric reduction oxidase 7, chloroplastic
OF26318	2.43777	1.33187	6.20912	0.398487	0.468751	0.778274	-2.85061	0.0173483	0.0887749	Down
OF03808	0.967029	1.80581	1.79888	0.284685	0.386506	0.095982	-2.8499	2.17e-05	0.000427086	Down	hxnY	2-oxoglutarate-Fe(II) type oxidoreductase hxnY
OF24233	1.78356	1.48332	1.42698	0	0.259666	0.136332	-2.83737	0.013287	0.0728566	Down	HIPP23	Heavy metal-associated isoprenylated plant protein 23
OF04547	6.79257	7.81385	8.0156	3.1038	0.645855	0.229662	-2.83717	1.72e-08	8.42e-07	Down
OF10108	15.0464	6.39686	6.95073	0.15304	3.73389	0.908273	-2.8322	0.000318329	0.00401399	Down	lhcA-P4	Chlorophyll a-b binding protein P4, chloroplastic
OF16683	4.24208	3.9754	5.72625	0.48408	0.865339	0.561677	-2.83106	2.55e-06	6.71e-05	Down
OF02208	1.33369	0.578821	0.860407	0.0276366	0.140548	0.221399	-2.82749	0.000188314	0.00259689	Down	CMT2	DNA (cytosine-5)-methyltransferase CMT2
OF05626	51.9847	66.2577	94.5279	12.8737	9.27245	10.5004	-2.82607	4.63e-10	3.41e-08	Down	TOR1L4	TORTIFOLIA1-like protein 4
OF22144	3.89273	3.55462	6.03451	0.578729	1.13226	0.340383	-2.82278	3.31e-08	1.51e-06	Down	HIPP33	Heavy metal-associated isoprenylated plant protein 33
OF24216	194.081	205.687	312.766	31.6047	16.5744	58.0843	-2.82258	3.01e-09	1.82e-07	Down	INPS1	Inositol-3-phosphate synthase
OF27798	486.746	328.263	407.042	64.5307	53.4085	47.9466	-2.8206	5.15e-12	5.73e-10	Down
OF05831	129.187	56.2033	59.9747	7.53814	12.7869	15.4693	-2.81894	0.000754234	0.008045	Down	AP1C	Floral homeotic protein APETALA 1 C
OF03741	0.688164	1.58128	0.683847	0	0.297059	0.265155	-2.8187	0.00138812	0.0129738	Down	ASPG2	Protein ASPARTIC PROTEASE IN GUARD CELL 2
OF19413	3.86616	6.36708	8.75537	1.50971	0.29702	0.776454	-2.81748	1.13e-06	3.35e-05	Down	ANL2	Homeobox-leucine zipper protein ANTHOCYANINLESS 2
OF07118	1.26687	1.46359	1.12994	0.122822	0.373739	0.24686	-2.81361	0.0449072	0.173145	Down
OF20723	4.35496	2.6317	2.47679	0.0320969	1.46475	0.0963734	-2.81056	0.00107448	0.0105651	Down	ST3	Low affinity sulfate transporter 3
OF23163	0.263028	0.0648115	0.10044	0	0	0	-2.81018	0.0159656	0.0834098	Down	SULTR3	Probable sulfate transporter 3.4
OF16350	72.2662	34.1119	53.085	9.54486	8.74775	6.32744	-2.80604	5.71e-06	0.000135211	Down
OF10897	3.44322	5.53077	10.3309	1.55002	0.226681	0.728965	-2.80585	0.000697449	0.00755113	Down	45170	Stress enhanced protein 1, chloroplastic
OF22231	232.419	219.597	181.576	33.7511	36.7844	24.8993	-2.80234	6.36e-12	6.97e-10	Down	STR15	Rhodanese-like domain-containing protein 15, chloroplastic
OF28327	1.7501	2.28762	1.42005	0	0.706546	0.162515	-2.80062	0.000175433	0.00243713	Down	WRKY12	Probable WRKY transcription factor 12
OF05513	4.15659	2.88827	4.48757	1.36562	0.322983	0.266089	-2.79979	3.24e-06	8.28e-05	Down	At1g14600	Putative Myb family transcription factor At1g14600
OF27068	8.38494	4.93436	14.3652	0.776437	2.1813	1.50291	-2.79709	0.000293524	0.00376135	Down	Os07g0682400	Zinc finger CCCH domain-containing protein 53
OF19376	2.94726	1.42416	2.96151	0.411068	0.516019	0	-2.79645	1.65e-06	4.64e-05	Down	BLUS1	Serine/threonine-protein kinase BLUS1
OF08797	3.45488	0	2.35229	0	0	0	-2.79534	0.013119	0.0721549	Down
OF20276	0.388879	0.243561	0.283885	0	0.0709131	0.141748	-2.78946	0.0353654	0.14728	Down	At1g67820	Probable protein phosphatase 2C 14
OF12753	6.58639	11.9726	5.33626	0.174632	1.89905	1.78825	-2.78754	3.85e-05	0.000690601	Down	NFD4	Protein NUCLEAR FUSION DEFECTIVE 4
OF05744	7.2535	30.349	6.48616	1.99818	3.86264	1.6227	-2.77877	0.0331662	0.140945	Down	NAC029	NAC transcription factor 29
OF10105	86.8789	88.6435	51.5318	16.4345	6.21593	8.4694	-2.77751	4.87e-10	3.52e-08	Down	At5g61440	Thioredoxin-like 1-2, chloroplastic
OF14295	91.4871	50.0294	92.0396	3.91842	17.5495	16.3565	-2.77508	2.52e-07	8.9e-06	Down	ARR9	Two-component response regulator ARR9
OF05472	83.4761	81.3442	88.453	17.7908	17.1411	17.8849	-2.77425	1.07e-11	1.13e-09	Down	SIA1	Sialyltransferase-like protein 1
OF03082	310.323	152.701	198.914	17.9883	78.8439	17.8219	-2.77233	0.00011023	0.00164538	Down
OF14782	4.99685	5.3485	8.22665	0.376472	1.35812	0.656193	-2.76997	2.8e-07	9.78e-06	Down	GDI1	Rho GDP-dissociation inhibitor 1
OF22726	3.81456	2.9584	2.28751	0.291848	0.484491	0.369504	-2.7663	2.3e-10	1.83e-08	Down	SEOB	Protein SIEVE ELEMENT OCCLUSION B
OF01246	20.5978	29.2507	25.1538	4.37629	5.73955	3.01554	-2.76456	6.06e-09	3.34e-07	Down	PSAG	Photosystem I reaction center subunit V, chloroplastic
OF11820	1.81435	3.03957	1.07941	0.0585884	0.808281	0.14746	-2.76231	0.00109495	0.0107172	Down	At1g67900	BTB/POZ domain-containing protein At1g67900
OF26166	48.3884	46.3733	31.1649	12.4458	3.47786	3.43681	-2.76222	5.45e-11	4.96e-09	Down	MAPKKK17	Mitogen-activated protein kinase kinase kinase 17
OF16741	7.07963	4.59696	4.53385	1.06278	1.08379	0.107075	-2.76183	6.89e-07	2.13e-05	Down
OF04818	42.769	32.2272	67.9451	5.14807	13.9134	3.04579	-2.75927	4.37e-06	0.000106396	Down	At1g66250	Glucan endo-1,3-beta-glucosidase 2
OF00824	11.4194	5.42364	15.344	1.47718	2.3315	0.777695	-2.7591	0.000234089	0.00312417	Down	ARF19	Auxin response factor 19
OF14505	4.14566	3.13679	3.46087	0.176991	0.405946	0.865306	-2.75889	4.8e-08	2.1e-06	Down
OF21532	30.6196	38.2518	30.3693	4.40926	6.39047	4.76445	-2.75843	3.02e-10	2.36e-08	Down	At2g02240	F-box protein At2g02240
OF02441	117.874	170.084	60.3883	29.216	11.8849	11.0506	-2.75782	0.000122015	0.00179282	Down
OF17661	2.41344	2.91454	2.39174	0.123717	0.757459	0.318685	-2.75719	1.29e-07	4.98e-06	Down	SMXL4	Protein SMAX1-LIKE 4
OF26293	1.00413	1.41768	1.4041	0.403906	0.176224	0.0583213	-2.75618	0.00667946	0.0436082	Down	At4g40080	Putative clathrin assembly protein At4g40080
OF24722	6.75549	17.9218	10.7143	5.22929	0.107883	0.162784	-2.7533	0.00135087	0.0126776	Down	RAV1	AP2/ERF and B3 domain-containing transcription factor RAV1
OF27190	0.667726	1.48531	0.955109	0.270659	0.169172	0.113196	-2.74989	0.000375084	0.00458677	Down	AHL1	AT-hook motif nuclear-localized protein 1
OF05698	3.01069	4.21146	2.06796	0.469708	1.74654	0.16316	-2.74449	0.000455204	0.00538971	Down	HVA22C	HVA22-like protein c
OF17377	2.14027	2.90705	2.8552	0.573408	0.418377	0.248335	-2.74215	0.000397004	0.00480532	Down	TFT10	14-3-3 protein 10
OF00969	1.92616	2.49391	2.77973	0.662807	0.480226	0.195446	-2.74163	2.62e-06	6.85e-05	Down	At5g67200	Probable inactive receptor kinase At5g67200
OF00232	22.092	11.3957	17.6341	3.4463	3.05387	1.00806	-2.74037	3.38e-07	1.15e-05	Down	JAC1	J domain-containing protein required for chloroplast accumulation response 1
OF23172	1.06649	0.799384	1.8512	0	0.494324	0	-2.74034	0.0001506	0.00213707	Down	SULTR3	Probable sulfate transporter 3.4
OF05382	2.16988	2.86743	1.44426	0.189129	0.800135	0.0314657	-2.74007	1.48e-05	0.000310439	Down	NPF4.4	Protein NRT1/ PTR FAMILY 4.4
OF20784	34.9487	21.6233	29.4798	3.03397	6.67093	3.52257	-2.73908	9.49e-10	6.37e-08	Down
OF04377	28.0412	42.5789	36.6743	5.78888	8.22409	2.55618	-2.73905	9.49e-11	8.2e-09	Down	CIPK18	CBL-interacting protein kinase 18
OF20625	0.961791	3.85691	2.39247	0	0.674333	0.490175	-2.73784	0.00304336	0.0241513	Down
OF26357	0.0877876	1.56591	0.536739	0.263818	0	0.0892948	-2.73773	0.0357165	0.148209	Down		Probable glutathione S-transferase
OF29930	0.368627	0.521892	0.172372	0.0959762	0.0489391	0.049226	-2.73763	0.0119561	0.0672325	Down
OF11961	1.7697	5.14642	1.8561	0.421753	0.703774	0.286853	-2.7366	0.00773002	0.0485484	Down	RDR1	RNA-dependent RNA polymerase 1
OF21715	9.80579	8.79667	13.2175	0.779171	3.04683	0.79195	-2.73643	6.79e-09	3.7e-07	Down	PETH	Ferredoxin--NADP reductase, leaf-type isozyme, chloroplastic
OF11733	24.8168	17.812	25.4688	1.65567	6.72964	1.99527	-2.73604	1.33e-09	8.72e-08	Down		Transcription factor MYB1R1
OF15258	0.265007	0.626484	0.308672	0.0566974	0.096071	0.057245	-2.73173	0.00902673	0.0546837	Down	At1g11330	G-type lectin S-receptor-like serine/threonine-protein kinase At1g11330
OF09544	20.2501	6.91826	12.1975	0.30023	4.21917	1.2061	-2.72995	0.000818483	0.00850847	Down	SH3P1	SH3 domain-containing protein 1
OF30225	11.8555	18.1065	14.6307	0.924817	2.8564	4.01771	-2.72978	1.75e-10	1.43e-08	Down	MIK2	MDIS1-interacting receptor like kinase 2
OF00114	4.6112	2.69501	10.4956	0.493466	1.91064	0.233697	-2.72667	0.0130146	0.0716931	Down	ILL6	IAA-amino acid hydrolase ILR1-like 6
OF26952	5.48786	3.02387	6.38176	0.42145	0.383301	0.493362	-2.72656	4.19e-06	0.000102906	Down	RLCK176	Receptor-like cytoplasmic kinase 176
OF03463	503.338	612.96	568.315	136.099	83.1555	50.6337	-2.7264	1.12e-11	1.18e-09	Down	At2g19810	Zinc finger CCCH domain-containing protein 20
OF22793	2.11422	4.28463	4.51968	0.66479	0.747356	0.436071	-2.72536	2.46e-06	6.5e-05	Down	TCX2	Protein tesmin/TSO1-like CXC 2
OF26506	8.87474	15.118	11.9855	1.93252	3.01243	2.00866	-2.72534	2.27e-08	1.07e-06	Down	GIF1	GRF1-interacting factor 1
OF00378	7.9048	5.67247	8.92164	1.40584	1.2771	1.24282	-2.72395	9.61e-08	3.84e-06	Down	BHLH7	Transcription factor bHLH7
OF17404	2.93027	5.15307	3.32012	0.227861	1.16034	0.422768	-2.72367	7.75e-06	0.000177001	Down	BHLH74	Transcription factor bHLH74
OF14357	10.0903	2.25927	4.16481	1.23551	1.79995	0.181521	-2.72234	0.0264424	0.120245	Down
OF21637	52.7132	34.8322	53.7513	5.84838	8.78248	8.17861	-2.72014	8.8e-11	7.67e-09	Down	GME-1	GDP-mannose 3,5-epimerase 1
OF26878	0	1.05295	0.892223	0.216203	0	0	-2.71961	0.0021121	0.0181387	Down
OF09570	5.85495	5.25134	3.13002	0.46179	1.48066	0.119717	-2.71882	3.96e-07	1.3e-05	Down	PHL11	Myb family transcription factor PHL11
OF28544	0.236984	0.448548	0.238252	0	0.111943	0.0275763	-2.71577	0.0108621	0.0627674	Down	FTIP1	FT-interacting protein 1
OF15404	0.269855	0.458561	0.19395	0.0381096	0.155334	0	-2.71558	0.0164985	0.0856089	Down	PME15	Probable pectinesterase 15
OF26687	8.86331	17.7699	5.69962	1.32007	1.48731	2.15451	-2.71531	0.000912507	0.00925854	Down	CCX1	Cation/calcium exchanger 1
OF04201	26.1398	56.0488	39.1972	2.21578	12.5792	5.77678	-2.71452	1.11e-05	0.000241506	Down	CAB8	Chlorophyll a-b binding protein 8, chloroplastic
OF08588	40.6464	34.8038	14.2509	5.64694	6.76078	2.97873	-2.71241	0.000126546	0.00184279	Down	HMGB3	High mobility group B protein 3
OF10802	40.6855	45.7567	15.7578	1.91034	13.157	1.84556	-2.70932	0.000388776	0.00472444	Down	At1g67750	Probable pectate lyase 5
OF14901	5.9711	5.15774	3.6306	0.86605	0.9978	0.566781	-2.70508	1.95e-08	9.33e-07	Down	ABCC2	ABC transporter C family member 2
OF24070	5.85115	2.19317	3.4111	0.274017	1.4795	0.360731	-2.70507	0.000927982	0.00939121	Down	CSLH1	Cellulose synthase-like protein H1
OF29901	22.037	10.3935	14.0885	3.77513	3.03065	0.37942	-2.70331	2.56e-05	0.000489385	Down	HSFC1	Heat stress transcription factor C-1
OF06978	0.302551	0.652678	1.58266	0.355577	0.121707	0	-2.70156	0.0162565	0.0846763	Down	KCR1	Very-long-chain 3-oxoacyl-CoA reductase 1
OF23154	58.5901	40.3663	35.7812	8.22819	7.53691	8.58548	-2.69596	2.85e-08	1.31e-06	Down	BAC2	Mitochondrial arginine transporter BAC2
OF05569	10.1838	4.83847	8.21229	2.11911	1.36991	0.374112	-2.69083	4.56e-06	0.000110336	Down	ALDH2B7	Aldehyde dehydrogenase family 2 member B7, mitochondrial
OF28822	131.58	101.401	123.877	14.267	16.614	28.3169	-2.68606	5.27e-11	4.8e-09	Down	APRR2	Two-component response regulator-like APRR2
OF07353	1.19422	0.950681	1.07758	0.2406	0.1475	0.24623	-2.68397	0.00224597	0.0189882	Down	At3g25290	Cytochrome b561 and DOMON domain-containing protein At3g25290
OF13626	8.50663	7.31241	10.7594	1.84596	1.90588	0.900193	-2.68066	1.9e-09	1.19e-07	Down	HCF107	Protein high chlorophyll fluorescent 107
OF07548	7.85695	11.7335	13.0803	1.7113	2.656	1.14586	-2.6768	1.35e-09	8.85e-08	Down	Os06g0291600	Protein kinase G11A
OF07119	1.99526	2.00485	2.08453	0	0.686917	0.490717	-2.67276	0.00455734	0.0327919	Down
OF18590	2.31247	2.33786	0.851725	0.118091	0.840673	0.240861	-2.67088	0.00720547	0.0461308	Down	At3g06035	Uncharacterized GPI-anchored protein At3g06035
OF14718	1.9296	2.27336	0.741339	0	0.603808	0	-2.66872	0.00450151	0.032505	Down
OF01520	145.131	152.751	120.591	46.0058	15.1883	6.37384	-2.66845	3.12e-11	3.01e-09	Down	BBX32	B-box zinc finger protein 32
OF18849	388.257	413.956	238.494	49.7028	69.3074	61.5428	-2.66696	7.9e-09	4.22e-07	Down	YLS3	Protein YLS3
OF24573	39.7696	42.8692	42.2172	7.53061	4.77184	10.123	-2.66232	9.01e-11	7.81e-09	Down	MES11	Putative methylesterase 11, chloroplastic
OF17597	10.2778	8.25118	4.37534	0.746643	2.40692	0.678282	-2.6619	7.92e-05	0.00124332	Down	At5g57480	AAA-ATPase At5g57480
OF15856	47.2046	39.0622	64.4084	8.4136	5.84771	11.1812	-2.66136	1.05e-10	9.03e-09	Down	HSL1	Receptor-like protein kinase HSL1
OF03364	1.30118	0.841826	0.749583	0.183367	0.0931016	0.284311	-2.66099	0.0191604	0.0950877	Down	At1g07700	Thioredoxin-like 4, chloroplastic
OF11400	1.27069	2.64289	1.02898	0.32171	0.45095	0.165234	-2.66006	0.00260895	0.0214272	Down	XCP1	Cysteine protease XCP1
OF20745	1.85333	2.06555	0.928312	0.280511	0.286666	0.0713704	-2.65918	0.000176308	0.0024451	Down	CDC20-1	Cell division cycle 20.1, cofactor of APC complex
OF24489	5.14336	4.10036	3.20033	1.01125	0.494037	0.423681	-2.65889	7.38e-08	3.07e-06	Down	MAP65-3	65-kDa microtubule-associated protein 3
OF30187	143.889	126.443	141.467	28.2346	26.6546	13.1473	-2.65543	5.97e-11	5.34e-09	Down	XBAT35	Putative E3 ubiquitin-protein ligase XBAT35
OF07785	18.0137	17.9699	11.329	2.52988	1.02928	5.39091	-2.65191	4.08e-09	2.37e-07	Down	At1g68190	Putative zinc finger protein At1g68190
OF04758	1.14225	1.17696	0.209253	0.40443	0.105454	0.106655	-2.65135	0.0425739	0.167111	Down	RCOM_0477780	CASP-like protein 2A1
OF19082	4.60556	9.19221	8.7053	3.19133	0.101795	0.30152	-2.65117	7.92e-06	0.000180062	Down	At3g47200	UPF0481 protein At3g47200
OF06731	1.29671	0.939065	1.00963	0.228677	0.185876	0.0921732	-2.65038	6.05e-06	0.000141658	Down	SCPL18	Serine carboxypeptidase-like 18
OF06431	132.768	98.2004	170.757	42.4513	16.7349	10.2183	-2.64908	1.49e-08	7.42e-07	Down	HHO6	Transcription factor HHO6
OF05897	76.7866	54.9791	62.9099	11.975	12.004	9.87942	-2.64485	1.06e-10	9.04e-09	Down
OF06692	1.20134	1.70033	1.49669	0.44572	0.387782	0.127241	-2.64445	0.000311172	0.00394001	Down	CCR1	Cinnamoyl-CoA reductase 1
OF03083	156.576	98.9689	130.896	12.9687	45.3314	8.40595	-2.64287	5.74e-09	3.2e-07	Down	LNK3	Protein LNK3
OF21974	0.400083	0.159229	0.164482	0	0.0816881	0	-2.64032	0.00700505	0.0451671	Down	ABCI20	ABC transporter I family member 20
OF21831	196.167	70.9875	98.8116	3.97856	51.2414	7.60208	-2.63957	0.00448988	0.0324402	Down	JMT	Jasmonate O-methyltransferase
OF12000	50.1821	38.8777	53.9071	6.95528	10.9334	3.57208	-2.63953	9.41e-10	6.34e-08	Down		21 kDa protein
OF16494	0.686802	0.539417	1.36491	0.113484	0.115469	0.198656	-2.63848	0.00242081	0.0201803	Down	IRKI	IRK-interacting protein
OF05662	48.1882	15.8175	23.4902	2.99048	6.37982	6.93249	-2.63599	0.0102337	0.0598887	Down	ATHB-16	Homeobox-leucine zipper protein ATHB-16
OF10742	1.42933	1.41277	1.08433	0.471248	0.478543	0.121547	-2.63532	0.000659725	0.00721067	Down	DCD1	Deoxycytidylate deaminase
OF02587	14.3573	9.1638	20.3	3.53572	3.00878	0.86122	-2.63346	5.72e-06	0.00013524	Down
OF06241	3.03371	5.18183	1.30612	0	1.62651	0.0389505	-2.63267	0.0122851	0.0687506	Down	LAX5	Auxin transporter-like protein 5
OF28103	0.366694	0.623003	0.235086	0	0.0675907	0.135185	-2.63153	0.0297709	0.130291	Down
OF14454	127.651	78.513	26.1189	17.6421	10.3933	17.7261	-2.6286	0.00878613	0.0537186	Down	GRXC9	Glutaredoxin-C9
OF05572	10.8694	28.2393	25.3166	7.76247	2.56429	1.92899	-2.62775	3.86e-05	0.000690601	Down
OF15753	10.2078	7.26033	12.9543	0.972326	2.55279	1.5447	-2.62571	8.1e-07	2.46e-05	Down	BHLH106	Transcription factor bHLH106
OF03668	63.7784	84.1065	83.0521	6.97326	24.9072	8.6042	-2.62531	3.28e-10	2.55e-08	Down	PER12	Peroxidase 12
OF16127	176.659	67.6873	100.945	10.4303	18.398	33.9164	-2.62479	0.00127856	0.0121543	Down
OF15073	101.802	51.2684	47.7986	11.2028	10.3105	15.2276	-2.6246	3.24e-05	0.000596315	Down	SPAPB2B4.07	Uncharacterized protein PB2B4.07
OF19626	25.8778	20.3962	36.8873	9.90875	3.72324	0.597086	-2.62075	2.32e-07	8.23e-06	Down	TRY	Transcription factor TRY
OF02488	3.137	2.86958	3.93436	0.873541	0.824189	0.269663	-2.61866	7.74e-08	3.19e-06	Down	PAT21	Protein S-acyltransferase 21
OF06267	38.8807	46.4675	30.8593	5.18656	7.64962	8.6061	-2.61419	6.46e-10	4.53e-08	Down
OF05743	10.2216	25.446	5.99918	2.44351	1.54359	2.72891	-2.61371	0.0378619	0.154018	Down	NAP2	NAC domain-containing protein 2
OF29809	8.57368	8.90344	9.21251	2.65668	0.797095	1.24819	-2.6136	7.56e-09	4.07e-07	Down
OF13875	4.74299	5.45689	1.33544	0.298417	1.25967	0.685565	-2.61236	0.00291046	0.023339	Down	GDH1	Glutamate dehydrogenase 1
OF27802	2.15061	3.32243	1.1384	0.648047	0.330311	0.146804	-2.61225	2.84e-05	0.000534345	Down	CRCK1	Calmodulin-binding receptor-like cytoplasmic kinase 1
OF26201	16.162	6.24954	25.2038	0.549188	3.00443	5.07435	-2.6105	0.00842462	0.0520288	Down	DOF3.4	Dof zinc finger protein DOF3.4
OF02646	11.0708	7.34438	15.1656	0.389	4.79596	1.53338	-2.60958	4.32e-05	0.000759861	Down	AGPS1	Glucose-1-phosphate adenylyltransferase large subunit, chloroplastic/amyloplastic
OF29423	1.47538	1.69538	1.03599	0	0.514729	0.0729568	-2.6086	0.00769528	0.0483924	Down
OF16801	0.934674	0.582997	1.17448	0.212046	0.17257	0	-2.60797	0.00475965	0.033859	Down	WEE1	Wee1-like protein kinase
OF00028	25.3092	28.0953	19.2698	1.14243	9.21126	2.10911	-2.60653	7.77e-09	4.16e-07	Down	DAD2	Probable strigolactone esterase DAD2
OF08637	1162.14	718.683	1248.97	76.572	217.45	280.433	-2.60633	2.15e-08	1.02e-06	Down	XTH9	Xyloglucan endotransglucosylase/hydrolase protein 9
OF28173	25.7681	36.1659	28.6128	7.67436	4.56433	3.8218	-2.60601	3.44e-09	2.05e-07	Down	DIVARICATA	Transcription factor DIVARICATA
OF04591	2.31103	2.27506	2.99097	0.394452	0.604315	0.376384	-2.60595	1.25e-06	3.65e-05	Down	MAP65-3	65-kDa microtubule-associated protein 3
OF02743	2.16886	1.54113	1.79678	0.277329	0.385259	0.178093	-2.60211	1.3e-05	0.000277653	Down	ME1	NADP-dependent malic enzyme
OF00847	3.14456	2.93089	4.13533	0.690141	0.494912	0.312945	-2.60056	5.33e-07	1.7e-05	Down	At4g30520	Probable LRR receptor-like serine/threonine-protein kinase At4g30520
OF14201	1.40992	1.78711	2.85377	0.0239232	0.510912	0.528411	-2.59891	2.93e-05	0.00054732	Down	SD31	G-type lectin S-receptor-like serine/threonine-protein kinase SD3-1
OF27448	42.0694	31.3668	50.8214	7.91897	7.79846	6.8767	-2.59681	7.59e-10	5.21e-08	Down	SDR1	(+)-neomenthol dehydrogenase
OF25609	70.8478	64.0225	60.4159	27.1281	4.78017	2.64586	-2.59595	3.97e-10	2.97e-08	Down	FKBP17-2	Peptidyl-prolyl cis-trans isomerase FKBP17-2, chloroplastic
OF27742	10.0931	14.4385	9.72243	4.05921	1.55879	0.562902	-2.59402	5.84e-09	3.24e-07	Down	PTAC16	Protein PLASTID TRANSCRIPTIONALLY ACTIVE 16, chloroplastic
OF17132	68.8476	80.2099	51.1653	15.2756	9.12387	11.6078	-2.59172	2.16e-10	1.72e-08	Down	NRG2	Nitrate regulatory gene2 protein
OF13947	0.734218	2.45392	4.23121	0.0313402	0.544734	0.604743	-2.59105	0.0310191	0.134138	Down
OF16963	7.75669	7.55015	4.44305	1.23147	0.589589	1.34414	-2.59088	3.11e-07	1.06e-05	Down	MSK-3	Glycogen synthase kinase-3 homolog MsK-3
OF23106	27.5827	55.699	21.9886	5.70456	5.99216	6.42716	-2.58772	0.0014014	0.013068	Down	MYBS3	Transcription factor MYBS3
OF12258	3.25272	1.7852	3.01055	0.399675	0.226652	0.313546	-2.58709	4.25e-05	0.000752436	Down	SPCC23B6.04c	CRAL-TRIO domain-containing protein C23B6.04c
OF27894	1.79806	1.46565	2.40319	0.336952	0.237678	0.475303	-2.58634	3.04e-05	0.000563426	Down	STY8	Serine/threonine-protein kinase STY8
OF29643	4.43025	2.57565	1.71116	0.960511	0	0	-2.58286	0.00923419	0.0555818	Down	COPT5	Copper transporter 5
OF02806	9.55528	17.9263	8.76805	1.91565	1.75522	2.83283	-2.582	7.34e-05	0.0011682	Down	At2g24580	Probable sarcosine oxidase
OF09814	14.2876	11.9394	13.5195	1.71497	3.61307	2.16665	-2.58192	7.67e-09	4.11e-07	Down	SPL13B	Squamosa promoter-binding-like protein 13B
OF23664	7.4296	16.1996	16.9992	1.59787	3.91916	1.8965	-2.57928	1.03e-05	0.000226558	Down	RCA1	Ribulose bisphosphate carboxylase/oxygenase activase 1, chloroplastic
OF14092	0.199541	0.542737	0.199912	0	0.110682	0.10951	-2.57809	0.0261449	0.119418	Down	CPK20	Calcium-dependent protein kinase 20
OF07474	1.96134	4.82384	2.25928	0.246423	0.125135	0.861554	-2.57772	0.000685479	0.00744226	Down	ATL38	RING-H2 finger protein ATL38
OF28486	3.25322	1.85084	3.9064	0.345253	0.842787	0.346504	-2.57762	5.67e-05	0.00093814	Down	AGL15	Agamous-like MADS-box protein AGL15
OF22907	10.2582	14.7609	30.8048	2.0884	4.26034	3.9418	-2.5748	0.00394044	0.0293016	Down	AHA10	ATPase 10, plasma membrane-type
OF14921	312.349	239.743	324.015	36.5554	50.0656	71.8774	-2.57372	2.14e-10	1.71e-08	Down	ARF6	Auxin response factor 6
OF17755	0.64957	0.576069	0.258255	0.0763529	0.232449	0.025298	-2.57371	0.0033333	0.0258728	Down	PERK1	Proline-rich receptor-like protein kinase PERK1
OF16942	10.3431	3.85912	5.14074	1.01753	1.15117	1.04045	-2.57272	0.00455346	0.0327737	Down	LACS1	Long chain acyl-CoA synthetase 1
OF06400	8.54024	11.2744	5.47191	0.321392	3.85525	0.683623	-2.57265	0.0001135	0.00168186	Down
OF20401	66.5192	156.609	52.4921	7.30592	10.4524	32.8672	-2.57247	0.0152436	0.0806156	Down		21 kDa protein
OF19967	256.579	162.781	169.039	31.2748	45.6411	27.657	-2.57096	3.32e-10	2.56e-08	Down	DHNAT1	1,4-dihydroxy-2-naphthoyl-CoA thioesterase 1
OF22445	0.880225	2.05027	0.984272	0.22573	0.403453	0.0568842	-2.56543	0.00512827	0.0357633	Down	SAMDC4	S-adenosylmethionine decarboxylase proenzyme 4
OF13461	1.21226	1.28666	0.699982	0.257522	0.261625	0.028724	-2.56493	0.000875319	0.00895939	Down
OF06310	17.9347	24.729	8.23571	3.0052	4.94177	1.22096	-2.56476	0.000589747	0.00658717	Down	PAP	Purple acid phosphatase
OF16556	0.375116	1.6183	0.573733	0.188263	0.286165	0.0940733	-2.56253	0.036458	0.150498	Down	At3g13620	Probable polyamine transporter At3g13620
OF21976	1.31818	2.73816	1.8934	0.0995778	0.714047	0.102142	-2.56027	0.000399328	0.00482628	Down	GOLS2	Galactinol synthase 2
OF18220	2.24725	0.982021	1.8712	0.110531	0.67652	0.110843	-2.55817	0.000859971	0.00886064	Down	HSFB4	Heat stress transcription factor B-4
OF13780	0.848919	0.0902066	0.845137	0.183525	0.0946236	0.377115	-2.55531	0.034516	0.144878	Down	RABA5D	Ras-related protein RABA5d
OF27534	14.3031	6.09536	7.49819	1.43233	2.1355	1.05258	-2.5534	0.00228553	0.0192495	Down
OF23330	32.2722	42.174	30.2543	9.72881	5.32135	3.75654	-2.55328	2.9e-09	1.76e-07	Down	ATJ8	Chaperone protein dnaJ 8, chloroplastic
OF20611	0.732115	1.0062	0.524132	0	0.427853	0.0700685	-2.55325	0.00221112	0.0187389	Down
OF11906	0.586207	0.676753	0.31088	0.0755645	0.115893	0	-2.54994	0.0453415	0.174171	Down	IDD14	Protein indeterminate-domain 14
OF22945	588.158	219.463	347.006	75.0255	66.692	44.9896	-2.54991	0.00195715	0.0170771	Down	P58A	DnaJ protein P58IPK homolog A
OF03326	10.0733	18.6961	5.23629	4.39274	0.461763	0.620702	-2.54746	0.0082285	0.0511145	Down
OF05419	36.3362	49.482	16.8236	4.68696	6.5853	7.99846	-2.54574	0.000810187	0.00844017	Down	COL2	Zinc finger protein CONSTANS-LIKE 2
OF08428	40.3919	56.4391	53.5739	11.65	13.1534	1.33156	-2.54492	5.88e-10	4.14e-08	Down	SAPK2	Serine/threonine-protein kinase SAPK2
OF04682	14.7951	25.4398	14.6804	4.14501	2.75427	3.20195	-2.54304	2.37e-06	6.29e-05	Down	SP1L1	Protein SPIRAL1-like 1
OF20520	2.57496	4.57012	0.794836	0.745441	0.968114	0.342445	-2.54011	0.016075	0.0838918	Down	CYP89A9	Cytochrome P450 89A9
OF14826	5.03406	4.83951	9.86653	0.430383	0.88151	1.56526	-2.5374	0.000117387	0.0017342	Down
OF27129	33.1705	17.959	24.5112	5.36259	5.4201	2.24494	-2.53598	2.28e-05	0.00044435	Down	At2g26850	F-box protein At2g26850
OF17572	103.976	34.7348	97.6762	10.1951	30.2274	4.68933	-2.53496	0.00271667	0.0221457	Down	CIPK21	CBL-interacting serine/threonine-protein kinase 21
OF29406	91.6681	69.2391	79.2736	13.9856	18.9783	12.3896	-2.53037	1.49e-09	9.59e-08	Down	DXR	1-deoxy-D-xylulose 5-phosphate reductoisomerase, chloroplastic
OF06499	43.4872	46.9688	43.403	8.63724	4.20914	9.53929	-2.52954	8.32e-10	5.63e-08	Down	CYP81E8	Cytochrome P450 81E8
OF28792	1.2831	1.15085	0.802259	0	0.246911	0.123571	-2.52347	0.00953208	0.0568576	Down	UBP12	Ubiquitin carboxyl-terminal hydrolase 12
OF28983	3.70455	6.25751	5.47018	1.23119	0.843697	0.904147	-2.5157	6.61e-08	2.8e-06	Down	AAE14	2-succinylbenzoate--CoA ligase, chloroplastic/peroxisomal
OF13062	6.58033	5.9305	5.89052	1.38755	1.15437	0.701724	-2.51461	2.38e-05	0.000461233	Down	COPZ2	Coatomer subunit zeta-2
OF27581	8.46526	18.2863	10.9135	2.78067	2.42142	1.16379	-2.51279	1.7e-05	0.000349867	Down	At4g01020	ATP-dependent RNA helicase DEAH11, chloroplastic
OF07085	12.4445	1.90438	10.0195	2.3179	1.23162	0.300608	-2.50687	0.0189184	0.0944569	Down
OF18599	84.0827	93.1721	53.6434	14.8838	6.95252	23.0836	-2.50679	1.39e-09	9.03e-08	Down	BHLH94	Transcription factor bHLH94
OF24377	1.65693	2.6647	2.04707	0	0.861716	0.520248	-2.50657	0.000721208	0.00776807	Down	ASP1	Aspartic proteinase Asp1
OF13844	107.398	94.653	106.582	19.304	24.3999	14.4507	-2.50231	6.76e-10	4.71e-08	Down	VOZ1	Transcription factor VOZ1
OF18170	1.4557	1.37634	0.40162	0.344366	0.500273	0.197555	-2.50231	0.00649859	0.0426604	Down	At3g47200	UPF0481 protein At3g47200
OF28876	108.27	74.4316	100.101	36.3296	4.98289	9.70594	-2.50086	1.5e-09	9.61e-08	Down
OF12578	3.81812	2.23131	8.01721	0.785268	1.44832	0.917051	-2.50072	0.0012107	0.0116385	Down
OF25883	15.2444	19.4888	8.62509	1.721	2.05084	3.89458	-2.49997	3.98e-06	9.87e-05	Down	ASP1	Aspartate aminotransferase, mitochondrial
OF11960	12.9818	25.9569	16.2226	2.60072	4.62142	3.1818	-2.49908	8.19e-09	4.35e-07	Down	RDR1	RNA-dependent RNA polymerase 1
OF28227	1.23907	1.96467	0.771427	0	0.0960972	0.381202	-2.49549	0.00874931	0.0535471	Down		Probable phytol kinase 1, chloroplastic
OF12213	2.92794	2.73472	4.09709	0.24962	0.531665	0.897342	-2.49545	3.71e-07	1.23e-05	Down	OFUT11	O-fucosyltransferase 11
OF08163	17.6004	27.7497	19.0439	3.44868	4.83017	3.40569	-2.49502	9.1e-09	4.77e-07	Down	SCPL45	Serine carboxypeptidase-like 45
OF30229	47.1085	21.3838	27.2366	4.0788	4.03894	8.53745	-2.49291	0.00114622	0.0111565	Down	APS1	Acid phosphatase 1
OF17162	16.2383	18.2102	22.6097	3.05602	3.4848	4.17868	-2.49221	2.28e-09	1.41e-07	Down	PLDDELTA	Phospholipase D delta
OF08796	1.27535	1.7885	0.747709	0.0292144	0.38977	0.177957	-2.49069	0.000230099	0.00308439	Down	GLK2	Transcription activator GLK2
OF28957	1.59184	2.71173	1.52296	0.567856	0.578635	0	-2.48733	0.00389866	0.0291061	Down	SMT	(S)-scoulerine 9-O-methyltransferase
OF08881	0.865951	1.87401	1.2114	0	0.690524	0.173791	-2.48636	0.017378	0.0888707	Down	HVA22F	HVA22-like protein f
OF20477	11.9197	24.9747	20.5149	4.59577	1.97006	4.24774	-2.48358	4.88e-06	0.00011719	Down	SBT3.6	Subtilisin-like protease SBT3.6
OF20615	6.75183	6.83951	9.28411	0.756978	2.31651	1.76456	-2.48295	7.13e-07	2.19e-05	Down	COMT1	Caffeic acid 3-O-methyltransferase
OF25325	0.862723	0.896247	0.544893	0.0926375	0.165203	0.164657	-2.4794	0.00164628	0.0148639	Down	WAK2	Wall-associated receptor kinase 2
OF05098	19.2035	13.6853	22.0063	3.7268	3.16927	2.7232	-2.47786	2.13e-06	5.75e-05	Down	At3g01570	Oleosin 5
OF21238	2.75175	6.13486	1.90812	0.762264	0.736271	0.689386	-2.47783	0.00458635	0.0329716	Down	RPS4	Disease resistance protein RPS4
OF28293	0.70914	1.35195	1.49805	0.0443117	0.500203	0	-2.47641	0.00195776	0.0170771	Down
OF21237	1.21272	4.40394	1.14887	0.208017	0.483694	0.476963	-2.47551	0.0406803	0.161834	Down	N	TMV resistance protein N
OF30035	53.3886	23.0392	64.1038	7.37262	13.9192	6.39413	-2.47542	0.000545403	0.00621973	Down	At3g01300	Receptor-like serine/threonine-protein kinase At3g01300
OF25326	2.69371	3.57725	1.26743	0.0775438	0.532494	0.92448	-2.47472	0.0009653	0.00969663	Down	WAKL2	Wall-associated receptor kinase-like 2
OF13623	49.8674	50.3178	51.7711	10.7851	6.95922	4.5776	-2.47368	7.47e-09	4.03e-07	Down	PHOS34	Universal stress protein PHOS34
OF25544	81.8499	234.481	67.5384	14.3876	27.1486	32.3485	-2.4716	0.0247309	0.114826	Down	MKK9	Mitogen-activated protein kinase kinase 9
OF22792	12.5918	15.4515	48.3995	2.92625	5.27217	6.73865	-2.46861	0.0355504	0.147786	Down	NET1A	Protein NETWORKED 1A
OF02389	0.44553	0.313448	0.397545	0.111322	0.0943264	0.0372167	-2.46855	0.015363	0.0810937	Down	STS1	Stachyose synthase
OF19015	74.7078	121.703	73.7193	13.7498	18.7769	18.3681	-2.46699	5.23e-08	2.27e-06	Down	LBD37	LOB domain-containing protein 37
OF29460	1.66015	1.48929	0.587268	0	0.496101	0.223758	-2.46266	0.00268944	0.0219922	Down	PUB54	U-box domain-containing protein 54
OF04723	13.1157	5.25705	9.65984	1.6024	3.18952	0.441937	-2.46236	0.00241874	0.0201768	Down	AP1	Floral homeotic protein APETALA 1
OF00586	5.99494	6.30714	9.90778	3.2632	0.295907	0.586033	-2.46127	1.2e-05	0.000257904	Down	AHK5	Histidine kinase 5
OF14900	1.34013	2.98973	2.20826	0.506104	0.343263	0.508273	-2.46064	5.49e-06	0.000130605	Down	ABCC12	ABC transporter C family member 12
OF04653	1.4485	0.645568	1.22967	0.380699	0.0557389	0.22285	-2.4586	0.00259214	0.0213339	Down	BAG1	BAG family molecular chaperone regulator 8, chloroplastic
OF04677	206.675	114.844	180.952	28.0239	36.3838	32.8406	-2.45767	1.26e-07	4.87e-06	Down	AFP3	Ninja-family protein AFP3
OF17344	10.9522	14.9631	10.5526	2.61602	3.4531	0.676934	-2.45707	6.13e-09	3.36e-07	Down	CTR1	Serine/threonine-protein kinase CTR1
OF24836	35.0054	53.3653	37.0155	5.79138	5.38328	6.371	-2.45526	1.97e-08	9.39e-07	Down		Glutaredoxin
OF08052	10.9473	10.0307	9.10704	2.92975	1.48065	1.38845	-2.45282	1.46e-07	5.53e-06	Down		Late embryogenesis abundant protein D-34
OF04597	1.53165	2.41294	0.6301	0.147482	0.654551	0.024944	-2.45211	0.00554258	0.0379884	Down
OF08952	90.5994	62.5403	55.7346	12.0696	12.2724	12.4045	-2.45165	6.02e-08	2.57e-06	Down
OF03031	395.09	176.434	371.31	79.1896	44.9532	56.2709	-2.45131	6.55e-05	0.00106065	Down
OF01103	10.3869	9.57131	26.3239	4.57487	2.45942	1.97957	-2.44917	0.00810517	0.0504767	Down	At5g28300	Trihelix transcription factor GTL2
OF05616	6.24257	4.64121	1.00497	0.480724	1.84372	0.512315	-2.44634	0.000337385	0.00420441	Down	ATPG	ATP synthase subunit b', chloroplastic
OF22057	7.49885	7.95178	4.99177	2.03588	1.06485	0.710451	-2.4462	8.94e-07	2.7e-05	Down	TOPP8	Serine/threonine-protein phosphatase PP1 isozyme 8
OF06571	11.325	8.44074	11.1585	0.702538	1.86241	3.10593	-2.44547	7.03e-07	2.17e-05	Down	CAP10A	Chlorophyll a-b binding protein CP24 10A, chloroplastic
OF16479	2.76521	3.4914	2.27566	0.422645	0.916016	0.213538	-2.44311	9.73e-05	0.00148197	Down	WIP2	Zinc finger protein WIP2
OF14694	57.2414	42.0873	48.3992	8.31837	15.1923	9.32587	-2.44299	2.31e-07	8.22e-06	Down
OF07681	7.58815	3.22066	8.05278	0.174501	2.16693	1.29941	-2.44117	0.000429845	0.00513671	Down	IQD14	Protein IQ-DOMAIN 14
OF10071	4.96732	5.96749	9.24658	1.08073	2.35042	0.541355	-2.43824	1.76e-05	0.000358142	Down	ABCA7	ABC transporter A family member 7
OF10664	7.0954	4.93028	1.81677	0	0.376913	0.124015	-2.4371	0.00891534	0.0542644	Down	BGLU12	Beta-glucosidase 12
OF16760	58.2113	40.3806	89.861	15.2441	19.5606	1.34178	-2.43637	4.07e-05	0.000724021	Down	ARF2B	Auxin response factor 2B
OF28286	21.5249	33.6755	28.236	5.99793	4.25587	6.08897	-2.4323	4.38e-08	1.94e-06	Down
OF21564	25.3428	30.2504	17.0901	3.9506	6.08454	4.504	-2.43097	5.39e-09	3.03e-07	Down
OF22799	0.680835	0.930031	0.522426	0	0.189981	0.165396	-2.42189	0.00159373	0.0144643	Down	IP5P7	Type IV inositol polyphosphate 5-phosphatase 7
OF13923	19.4289	16.3872	38.9697	5.93154	6.29862	2.68568	-2.42188	0.00175777	0.0156687	Down	PXC1	Leucine-rich repeat receptor-like protein kinase PXC1
OF28115	8.22629	12.2803	3.63142	2.65392	1.10512	0.875954	-2.41999	0.00197483	0.0171892	Down	WRI1	Ethylene-responsive transcription factor WRI1
OF24338	1.74011	1.83021	0.532451	0.371115	0.682338	0	-2.41997	0.012108	0.0679146	Down	LIGB	Extradiol ring-cleavage dioxygenase
OF24972	22.9462	20.8326	6.53187	1.30429	8.20204	1.65369	-2.41622	0.00769406	0.0483924	Down	OPR2	12-oxophytodienoate reductase 2
OF14968	0.656023	1.08995	0.332818	0	0.411969	0.162563	-2.41554	0.0146053	0.0781226	Down
OF01270	0.665865	0.737829	0.114559	0	0.285708	0.135151	-2.41369	0.0137288	0.0744773	Down	KIN14F	Kinesin-like protein KIN-14F
OF30041	69.7368	89.1278	39.9	10.303	13.9569	11.2445	-2.40897	1.86e-05	0.000374802	Down	TPRP-F1	36.4 kDa proline-rich protein
OF29574	22.3124	12.8259	9.11781	1.30593	3.36054	1.41163	-2.40892	1.04e-05	0.0002277	Down	FAX2	Protein FATTY ACID EXPORT 2, chloroplastic
OF08669	2.38548	0.755699	1.60274	0	0.40187	0	-2.40849	0.0482836	0.182125	Down
OF06696	2.38286	4.41993	2.87181	0.871626	0.74847	0.33027	-2.40798	7.06e-06	0.000163776	Down	BCAT2	Branched-chain-amino-acid aminotransferase 2, chloroplastic
OF14989	30.278	36.0961	41.3926	7.50035	8.05717	6.3153	-2.40715	1.35e-08	6.8e-07	Down	ycf23	Uncharacterized protein ycf23
OF20497	496.508	519.387	737.879	145.138	143.967	65.0037	-2.40701	1.48e-09	9.55e-08	Down	GLUD1	Glutelin type-D 1
OF13022	11.0775	8.87146	24.8957	2.06914	5.46811	1.38714	-2.40619	0.0038204	0.0286554	Down	SELMODRAFT_444075	Inactive protein kinase SELMODRAFT_444075
OF18623	8.04733	4.30776	7.66657	0.658555	0.745524	1.21598	-2.40383	4.47e-05	0.000781424	Down
OF23281	53.0239	25.0995	54.1828	1.94569	6.1847	18.3791	-2.4032	0.000109242	0.00163361	Down
OF04500	13.3905	13.2536	10.5775	1.67987	1.80154	4.36365	-2.40309	1.15e-07	4.52e-06	Down	TUBB1	Tubulin beta-1 chain
OF04436	6.09657	3.85636	8.26337	0.894364	1.77034	1.12889	-2.40226	6.12e-05	0.00100216	Down	RSS3	Protein RICE SALT SENSITIVE 3
OF13146	0.490447	0.643626	0.895311	0.164026	0.334102	0.165905	-2.40129	0.0164082	0.0852489	Down	At3g20240	Probable mitochondrial adenine nucleotide transporter BTL1
OF02329	127.165	128.343	106.914	33.4968	17.3234	19.1085	-2.40075	2.46e-09	1.51e-07	Down	YNR064C	Uncharacterized hydrolase YNR064C
OF24627	0.456512	0.672168	0.27736	0	0.208235	0.0913103	-2.40026	0.0196616	0.0969403	Down	NAC045	NAC domain-containing protein 45
OF13564	3.22512	0.943992	3.56363	0	0.866031	0.190043	-2.39957	0.0104545	0.0609036	Down	SWEET17	Bidirectional sugar transporter SWEET17
OF10381	27.5241	28.6516	36.1017	6.32237	15.1772	0.167246	-2.39899	1.66e-07	6.17e-06	Down	UGT85A24	7-deoxyloganetin glucosyltransferase
OF29216	85.1152	109.175	32.1222	25.0921	15.8597	2.55111	-2.39845	0.00321123	0.0251892	Down	At5g61440	Thioredoxin-like 1-2, chloroplastic
OF13897	128.454	134.806	157.405	29.0514	37.1721	21.2214	-2.39522	2.71e-09	1.66e-07	Down	COMT	Caffeic acid 3-O-methyltransferase
OF12022	1.37984	3.71643	1.98136	0.670904	0.14461	0.566785	-2.3915	0.00321547	0.0252063	Down	At3g47110	Putative receptor-like protein kinase At3g47110
OF02553	2.65956	2.99934	0.941853	0.633048	0.280273	0.562702	-2.39055	0.0030199	0.0240197	Down		Glutathione S-transferase
OF09019	4.65169	6.86885	3.27634	0.72512	2.83736	0.304271	-2.38961	0.000383371	0.00466804	Down	VIT_19s0090g00570	CASP-like protein 2D1
OF15041	5.51164	5.67115	19.6557	2.57969	2.00102	1.44386	-2.38381	0.0307667	0.133472	Down	TPS1	Alpha,alpha-trehalose-phosphate synthase [UDP-forming] 1
OF24069	44.7066	38.6081	17.2463	3.02999	12.1121	5.42957	-2.3834	0.00121772	0.0116849	Down	CSLH1	Cellulose synthase-like protein H1
OF15439	8.26854	7.20363	6.7717	1.73875	2.35875	0.834048	-2.38304	1.39e-06	3.99e-05	Down	At3g47200	UPF0481 protein At3g47200
OF29405	52.2442	57.563	73.0515	9.65295	16.9125	10.3579	-2.38225	1.02e-08	5.26e-07	Down	DXR	1-deoxy-D-xylulose 5-phosphate reductoisomerase, chloroplastic
OF11427	32.8581	41.575	26.4245	2.66794	6.42121	11.4764	-2.38196	3.02e-08	1.38e-06	Down	XTHB	Probable xyloglucan endotransglucosylase/hydrolase protein B
OF22343	176.136	186.047	148.628	22.7932	16.3118	39.4747	-2.37643	8.35e-09	4.42e-07	Down		Dynein 8 kDa light chain, flagellar outer arm
OF29887	0.310775	0.358815	0.636058	0.0239231	0.146069	0.0956599	-2.37297	0.0263175	0.119836	Down	ATC401	Pentatricopeptide repeat-containing protein At5g21222
OF21725	0.528208	0.668219	0.767187	0.0785463	0.322446	0.0405616	-2.37096	0.0127308	0.0705027	Down
OF20519	1.29102	2.89592	0.401725	0.828362	0.563439	0.0799017	-2.37014	0.0331696	0.140945	Down	CYP89A9	Cytochrome P450 89A9
OF14744	0	0.111233	0.115023	0	0	0	-2.36921	0.0380035	0.154324	Down
OF29793	6.23062	1.91878	2.12934	0	0	0	-2.36817	0.00815246	0.0507195	Down	AGP41	Arabinogalactan protein 41
OF10889	2.78251	2.38247	7.2377	0.362846	1.85962	0.659563	-2.36798	0.0292251	0.128632	Down	IRX15-L	Protein IRX15-LIKE
OF02346	5.78796	17.5516	4.48007	1.84427	1.26107	2.54438	-2.36654	0.0322569	0.138389	Down
OF16905	0.639133	1.03296	0.805023	0.246876	0.263529	0.0474105	-2.36578	0.000121523	0.00178775	Down	At4g02110	BRCT domain-containing protein At4g02110
OF05305	1.96933	5.96688	1.63793	0.122426	1.18326	0.599581	-2.36518	0.0363007	0.150042	Down	TDR	Leucine-rich repeat receptor-like protein kinase TDR
OF26380	0.637103	0.809904	2.16527	0.343412	0.150417	0.283978	-2.36491	0.0194898	0.0962288	Down	SD22	G-type lectin S-receptor-like serine/threonine-protein kinase SD2-2
OF03821	12.9582	17.0661	11.6801	2.24392	1.9484	5.12769	-2.36385	1.43e-07	5.44e-06	Down	STP14	Sugar transport protein 14
OF11029	1.42367	2.61701	1.16384	0	0.317345	0.734152	-2.36012	0.00375851	0.0282949	Down	AMC3	Metacaspase-3
OF21845	3.39793	3.5677	3.73228	0.878127	0.834808	0.32603	-2.36002	2.46e-06	6.5e-05	Down	AIL6	AP2-like ethylene-responsive transcription factor AIL6
OF29579	0.573226	1.42103	0.637907	0.0691441	0.21201	0.0706742	-2.35666	0.0102511	0.0599617	Down	At4g31140	Glucan endo-1,3-beta-glucosidase 5
OF11428	47.6117	81.7192	45.7744	18.01	10.023	7.64653	-2.35666	1.69e-06	4.71e-05	Down	RBOHC	Respiratory burst oxidase homolog protein C
OF30062	13.7341	22.6305	18.4349	3.8035	4.29281	3.14578	-2.35543	1.66e-07	6.17e-06	Down
OF04856	91.383	142.742	98.4348	36.2003	16.4928	15.5174	-2.35504	6.13e-09	3.36e-07	Down	MYB6	Transcription repressor MYB6
OF15232	26.3524	11.5304	30.9064	3.13165	8.19343	0.838488	-2.35501	0.00153374	0.0140344	Down
OF19861	1.95932	0.656294	0.4662	0.371109	0.0845581	0.377165	-2.35363	0.0133432	0.0730662	Down	At2g23060	Probable N-acetyltransferase HLS1-like
OF19674	12.5352	8.95784	10.5244	0.919888	1.7046	4.05671	-2.35348	2.84e-06	7.35e-05	Down
OF27192	2.36492	4.71707	2.46779	0.373816	0.760915	0.653707	-2.35228	3.66e-05	0.000658552	Down	CSLA2	Glucomannan 4-beta-mannosyltransferase 2
OF04968	2.32181	1.08519	1.17683	0	1.19695	0	-2.3519	0.0163599	0.0851061	Down
OF12444	23.2045	14.8492	19.3938	5.51804	4.72123	3.19136	-2.3513	1.48e-06	4.22e-05	Down	TIC32	Short-chain dehydrogenase TIC 32, chloroplastic
OF28540	0.947075	1.96014	1.24053	0.093239	0.473449	0.386168	-2.35049	0.0173242	0.0887102	Down	At1g18250	Thaumatin-like protein
OF10235	1.7212	2.82524	1.32684	0.798003	0.305412	0.161959	-2.35028	4.74e-05	0.000812312	Down	ORTH2	E3 ubiquitin-protein ligase ORTHRUS 2
OF11388	120.779	51.4509	88.7108	8.07947	35.9711	9.88439	-2.34867	0.000230457	0.0030875	Down	EXL5	Protein EXORDIUM-like 5
OF17902	0.596352	0.89752	0.876092	0.154109	0.269153	0.155653	-2.34829	0.00240148	0.0200602	Down	SD25	G-type lectin S-receptor-like serine/threonine-protein kinase SD2-5
OF14967	0.742724	1.72956	0.204914	0	0.406437	0.268975	-2.34707	0.0150501	0.0798211	Down
OF17302	165.741	183.944	158.814	37.0584	53.8809	13.8732	-2.34474	4.66e-09	2.67e-07	Down	DFR	Bifunctional dihydroflavonol 4-reductase/flavanone 4-reductase
OF00901	658.075	654.722	598.393	158.339	160.696	81.3266	-2.34291	3.35e-09	2e-07	Down	CIPK6	CBL-interacting serine/threonine-protein kinase 6
OF22337	1.37316	1.59761	1.01619	0.110159	0.564804	0.336775	-2.33643	0.018405	0.0925507	Down
OF00664	60.1893	52.1238	66.5792	6.52966	18.7408	13.2294	-2.33629	1.76e-08	8.6e-07	Down	DOF5.4	Dof zinc finger protein DOF5.4
OF00950	0.353571	0.220315	0.269757	0.0220713	0.111992	0.0662003	-2.33549	0.045463	0.174369	Down
OF28794	1.28543	0.546633	1.05116	0	0.30942	0.432972	-2.33488	0.0336348	0.142353	Down	UBP12	Ubiquitin carboxyl-terminal hydrolase 12
OF09514	6.03904	6.14195	3.91672	0.278528	2.10705	1.44054	-2.33322	0.000218787	0.00295871	Down
OF28879	3.67456	3.88788	2.73526	0.235187	0.968724	0.244647	-2.33312	0.00041148	0.00493898	Down	TRN2	Protein TORNADO 2
OF25687	1.66471	1.10962	0.720207	0	0.340754	0.18868	-2.33181	0.00392011	0.0291964	Down	COL16	Zinc finger protein CONSTANS-LIKE 16
OF13042	20.0818	23.3306	28.0039	4.24934	7.71782	2.59405	-2.33156	2.15e-08	1.02e-06	Down	IDD7	Protein indeterminate-domain 7
OF15655	5.46554	11.2343	8.3145	1.76887	2.29069	0.972575	-2.33068	5.78e-08	2.48e-06	Down	CTPA3	Carboxyl-terminal-processing peptidase 3, chloroplastic
OF19585	6.53662	7.04688	8.5174	1.29141	1.93895	1.27249	-2.32812	1.01e-06	3.02e-05	Down	At3g61590	F-box/kelch-repeat protein At3g61590
OF15024	14.3938	12.2404	19.9766	1.99328	6.00399	2.30462	-2.3281	2.03e-07	7.4e-06	Down	SRG1	Protein SRG1
OF13080	5.62364	1.70084	2.63807	0.674863	0.968155	0.0704813	-2.32757	0.012014	0.0675026	Down	C1	Anthocyanin regulatory C1 protein
OF22635	1.65768	2.12283	1.98854	0.43431	0.627557	0.182146	-2.3251	6.4e-06	0.000149485	Down	KIN10A	Kinesin-like protein KIN-10A
OF20478	8.27058	5.34408	7.89876	1.97423	0.879386	1.179	-2.32447	1.12e-06	3.33e-05	Down	PSRP1	Ribosome-binding factor PSRP1, chloroplastic
OF13171	18.0738	14.9954	21.9982	1.35885	7.70269	3.26885	-2.32419	8.56e-08	3.47e-06	Down	SKIP20	F-box/kelch-repeat protein SKIP20
OF09002	375.233	689.403	594.309	95.4374	152.52	96.4216	-2.32375	5.01e-09	2.85e-07	Down	VTC2	GDP-L-galactose phosphorylase 1
OF29735	0.359355	0.745615	1.12449	0	0.559363	0	-2.31094	0.0227498	0.107923	Down	CKX3	Cytokinin dehydrogenase 3
OF06253	21.8562	23.4018	30.3109	6.4576	8.12999	2.69826	-2.30967	5.29e-08	2.28e-06	Down	At2g21120	Probable magnesium transporter NIPA6
OF20404	39.2189	23.1195	22.6616	7.4314	5.0308	5.15875	-2.30964	1.22e-06	3.57e-05	Down		HMG-Y-related protein A
OF16568	83.4743	69.6238	88.3985	14.826	24.8458	12.5536	-2.30905	1.91e-08	9.2e-07	Down	MYB5	Transcription repressor MYB5
OF28012	10.9156	14.4231	6.83788	3.236	2.89345	2.33444	-2.30897	6.56e-06	0.000152997	Down	At1g57610	Calcium uniporter protein 5, mitochondrial
OF24426	1.30041	2.13997	0.373507	0.0909212	0.186094	0.694315	-2.30807	0.0478244	0.180895	Down	TUBB1	Tubulin beta-1 chain
OF20644	35.3466	15.868	35.2159	5.69462	3.76587	8.05457	-2.30648	0.000209282	0.00285226	Down
OF03672	67.7994	43.8811	56.731	13.4063	13.0204	11.0634	-2.30345	4.45e-08	1.96e-06	Down
OF17099	4.47214	4.01696	9.60768	1.36933	1.12115	1.51345	-2.30235	0.000646094	0.0070934	Down	GCN5	Histone acetyltransferase GCN5
OF05699	11.5013	10.1942	15.1838	1.60432	3.68997	2.45712	-2.3003	5.9e-07	1.86e-05	Down	TCP14	Transcription factor TCP14
OF28573	179.341	198.853	294.316	54.1123	32.4333	59.4551	-2.29682	2.08e-08	9.89e-07	Down	FRK2	Fructokinase-2
OF17943	4.01502	7.60611	11.3543	1.17434	2.53729	1.54081	-2.29571	0.00185618	0.016384	Down	ARR12	Two-component response regulator ARR12
OF25646	2.89058	4.49103	2.90959	0.130789	0.792532	0.525296	-2.29451	0.00429101	0.0313407	Down	RTNLB9	Reticulon-like protein B9
OF05547	0.82791	1.47197	2.05476	0.384801	0.367304	0.266172	-2.29281	0.00030517	0.00388008	Down	PERK13	Proline-rich receptor-like protein kinase PERK13
OF12100	3.41035	5.47487	8.83758	1.02221	1.22359	1.90921	-2.2927	0.000530151	0.00608839	Down	NTL9	Protein NTM1-like 9
OF23308	1.68271	1.06208	0.869549	0	0.558416	0	-2.29241	0.0336584	0.142428	Down	ZFP3	Zinc finger protein 3
OF11431	0.286902	1.30483	2.41302	0.439502	0.208134	0.142523	-2.29224	0.035174	0.146758	Down	OsI_36121	DNA replication licensing factor MCM2
OF15638	46.7357	41.6716	64.2382	9.17243	7.65642	16.3634	-2.29071	1.77e-08	8.62e-07	Down	FTIP7	FT-interacting protein 7
OF01459	4.44081	7.99703	2.77293	0	3.05272	0.59315	-2.28568	0.00714858	0.0459024	Down	At5g25090	Early nodulin-like protein 3
OF17219	1.28241	1.27211	1.71061	0.253686	0.25888	0.157325	-2.2852	0.00338049	0.02609	Down
OF06121	44.9661	13.7002	13.2153	2.88003	10.0236	2.38025	-2.28453	0.0418739	0.165357	Down	EXL5	Protein EXORDIUM-like 5
OF24340	0.795344	1.23309	2.69049	0.461994	0	0.1567	-2.28451	0.0190646	0.0948191	Down	ndhO	NAD(P)H-quinone oxidoreductase subunit O, chloroplastic
OF09825	1.82832	0	1.88023	0.887785	0.94291	0	-2.28414	0.000831511	0.00861094	Down	ALS	Acetolactate synthase 1, chloroplastic
OF03466	41.306	27.5914	33.9028	5.39011	5.78507	8.59914	-2.28382	3.12e-08	1.43e-06	Down	EPSIN1	Clathrin interactor EPSIN 1
OF26950	31.4712	23.8787	27.8496	7.2114	6.67619	4.08914	-2.28366	7.14e-08	2.99e-06	Down	AS1	Transcription factor AS1
OF14445	1.98693	5.05986	1.0351	0.206103	0.798571	0.523858	-2.28234	0.0345091	0.144874	Down	E6	Protein E6
OF26177	119.543	80.9011	98.5895	30.4366	20.5297	21.5701	-2.28187	2.22e-08	1.05e-06	Down	KRP7	Cyclin-dependent kinase inhibitor 7
OF25143	0.648167	1.71595	1.84036	0.233229	0.356282	0.354303	-2.28186	0.00829376	0.0514424	Down	CXE6	Probable carboxylesterase 6
OF04620	281.668	240.432	299.953	89.6173	52.5818	52.4674	-2.28086	8.72e-09	4.59e-07	Down	BAG7	BAG family molecular chaperone regulator 7
OF26809	6.7379	7.27169	4.60179	1.15602	2.42114	0.535641	-2.27702	1.71e-06	4.75e-05	Down	JKD	Zinc finger protein JACKDAW
OF04963	30.8613	23.9061	34.1084	6.38775	5.91478	5.12257	-2.27539	5.11e-08	2.22e-06	Down	MADS14	MADS-box transcription factor 14
OF09733	4.60851	2.8374	3.15535	0.804562	0.923403	0.775324	-2.27513	0.000171785	0.00239189	Down	ZAT9	Zinc finger protein ZAT9
OF04852	122.67	31.4458	49.5545	20.8664	11.5386	8.08509	-2.27335	0.0335936	0.142277	Down
OF03867	0.738812	1.21846	1.19098	0.331446	0.411798	0.0371263	-2.27301	0.00435725	0.0316785	Down	PLT5	Polyol transporter 5
OF24798	0.186213	0.707161	0.29247	0.101834	0.124411	0.0614039	-2.27268	0.0332632	0.141294	Down	SEOB	Protein SIEVE ELEMENT OCCLUSION B
OF23374	97.798	218.459	187.85	89.8767	13.2215	1.34844	-2.27258	0.00176436	0.0157097	Down
OF20262	0.627562	0.649503	0.539248	0.0250183	0.331544	0.0502702	-2.26955	0.00956126	0.0569761	Down	SEOC	Protein SIEVE ELEMENT OCCLUSION C
OF08381	1.79296	3.85243	1.31056	0.212555	0.437094	0.866503	-2.26936	0.00014588	0.0020808	Down	TPPJ	Probable trehalose-phosphate phosphatase J
OF11970	213.472	160.503	150.558	35.9006	75.622	5.39936	-2.26918	1.62e-07	6.07e-06	Down	ADO3	Adagio protein 3
OF28796	1.36472	1.65503	1.25282	0.0614914	1.00326	0.0627079	-2.26902	0.00285788	0.0229928	Down	UBP12	Ubiquitin carboxyl-terminal hydrolase 12
OF02817	4.61383	9.18089	5.43846	0.395438	2.86427	1.28122	-2.26836	6.31e-05	0.00102975	Down	PMA4	Plasma membrane ATPase 4
OF11459	2.14157	1.29519	1.44991	0.0393552	0.684576	0.441653	-2.26804	0.00108751	0.0106529	Down	SCPL45	Serine carboxypeptidase-like 45
OF22263	32.1756	28.8668	37.9317	9.43134	6.81989	2.8973	-2.26783	8.23e-08	3.36e-06	Down		HMG1/2-like protein
OF00796	880.801	651.643	877.117	156.596	264.238	115.766	-2.26622	1.19e-08	6.05e-07	Down		Glutamate decarboxylase
OF23327	95.7625	65.9853	109.383	17.3915	11.7408	30.3647	-2.26571	9.77e-08	3.9e-06	Down	At5g15350	Lamin-like protein
OF29127	3.17694	1.18098	4.04251	0.171347	0.975147	0.748672	-2.26502	0.00577998	0.039082	Down	LNG1	Protein LONGIFOLIA 1
OF08173	46.001	85.7986	29.2035	7.58012	4.6607	23.3638	-2.26464	0.00451104	0.0325642	Down	NAC081	Protein ATAF2
OF02008	3.61396	6.57117	6.45101	1.32058	1.20098	1.1526	-2.26357	4.61e-07	1.49e-05	Down	XLG1	Extra-large guanine nucleotide-binding protein 1
OF12874	0.794886	0.888742	0.811809	0.105755	0.377346	0	-2.26248	0.0428012	0.16776	Down	At2g27500	Glucan endo-1,3-beta-glucosidase 14
OF27844	1.47213	3.63528	1.26298	0.721071	0.366015	0	-2.25919	0.0178861	0.090673	Down	CAX3	Vacuolar cation/proton exchanger 3
OF20663	2.21489	2.70517	2.20015	0.0694135	1.48703	0.142037	-2.25518	0.00307848	0.0243746	Down	At1g18250	Thaumatin-like protein
OF07699	21.1343	40.9045	35.325	6.98156	5.86898	9.05727	-2.25432	4.64e-08	2.04e-06	Down	PNS1	Protein PNS1
OF19669	6.95519	7.87987	1.6446	0.33164	2.47937	0.391151	-2.25421	0.0166701	0.086243	Down	MYB5	Transcription repressor MYB5
OF29279	1.37414	0.736971	0.764378	0.0615647	0.507395	0	-2.25344	0.00916458	0.0552723	Down	HSP17.6	17.6 kDa class I heat shock protein
OF04356	8.32324	11.3785	10.6552	1.35866	2.44553	2.55535	-2.25344	4.01e-07	1.32e-05	Down	FBL3	F-box/LRR-repeat protein 3
OF13491	1.12453	3.87901	2.75503	0.497302	0.818605	0.377509	-2.25163	0.00107867	0.0105875	Down	SPBC1683.06c	Uncharacterized protein C1683.06c
OF02572	239.715	101.983	102.593	30.7979	61.8886	2.01421	-2.2515	0.00791277	0.0495054	Down
OF08186	5.33333	19.2681	13.0739	0.684448	1.98121	6.06897	-2.25129	0.00381867	0.0286554	Down	PERK1	Proline-rich receptor-like protein kinase PERK1
OF28454	28.3152	28.6695	51.8732	11.415	11.7641	3.72648	-2.25065	7.62e-06	0.000174647	Down	ANN3	Annexin D3
OF24346	4.28822	4.62899	6.15291	0.199644	0.40564	0	-2.25049	7.67e-05	0.00121042	Down	PSAN	Photosystem I reaction center subunit N, chloroplastic
OF14683	499.179	235.792	276.794	31.7773	97.3055	97.4057	-2.24756	0.000284533	0.00365572	Down
OF21446	35.0505	47.1797	8.43464	2.98204	10.009	10.432	-2.24598	0.0197381	0.097239	Down	HD3A	Protein HEADING DATE 3A
OF21260	1.69989	3.54841	1.50229	0.282071	0.883043	0.304463	-2.24594	0.0040908	0.0301447	Down	ITN1	Ankyrin repeat-containing protein ITN1
OF16327	2.00017	3.22947	3.03709	0.368744	1.44498	0.184244	-2.24418	8.04e-05	0.00125684	Down	GAT1	GABA transporter 1
OF00970	1.63778	2.15169	1.0705	0.0877576	0.713705	0.396442	-2.24377	0.00391839	0.0291964	Down	At4g06744	Uncharacterized protein At4g06744
OF05055	4.05612	9.15235	4.15844	0.63712	2.83294	0.597046	-2.24276	0.00213297	0.0182538	Down	SEOB	Protein SIEVE ELEMENT OCCLUSION B
OF28798	20.1751	14.4743	34.9043	4.12196	6.89818	3.7283	-2.24178	0.000477368	0.00560868	Down
OF27589	5.21191	2.99654	4.83152	0.612794	1.52049	0.77356	-2.24104	1.31e-06	3.78e-05	Down	ICR2	Interactor of constitutive active ROPs 2, chloroplastic
OF13474	0.351664	1.23618	0.939884	0.229167	0.148571	0.209493	-2.23997	0.00349928	0.026745	Down
OF14051	135.938	355.454	204.425	39.6676	63.2917	55.4496	-2.23969	0.000580573	0.00651148	Down	NHL1	NDR1/HIN1-like protein 1
OF03465	84.1345	69.9956	103.382	15.1109	25.2753	18.0229	-2.23752	3.76e-08	1.7e-06	Down	PUR7	Phosphoribosylaminoimidazole-succinocarboxamide synthase, chloroplastic
OF04688	7.63099	12.0231	15.7468	0.818278	2.33916	5.02653	-2.23571	4.31e-05	0.000757901	Down	FER	Receptor-like protein kinase FERONIA
OF04555	150.068	95.2011	165.357	30.8735	45.5119	19.7128	-2.23556	8.05e-08	3.29e-06	Down	VIT_16s0100g00290	L-idonate 5-dehydrogenase
OF03970	0.520792	0.293552	0.394681	0.0455389	0.185131	0.0681016	-2.23126	0.0184078	0.0925507	Down
OF18003	22.892	12.105	19.0739	2.80299	8.38388	1.30147	-2.23027	3.08e-05	0.000569101	Down	CEPR2	Receptor protein-tyrosine kinase CEPR2
OF16661	1.18402	0.741474	1.4227	0.426456	0.32539	0.21747	-2.23016	0.0462269	0.176436	Down
OF27317	14.2323	9.39678	22.6696	1.89132	4.82005	4.62795	-2.22858	0.00086334	0.00887598	Down	TMK1	Receptor protein kinase TMK1
OF19867	2.74455	4.23409	3.71703	0.581934	0.614033	1.29499	-2.22802	2.23e-06	6e-05	Down	SIS8	Probable serine/threonine-protein kinase SIS8
OF25615	4.39849	4.80021	8.11843	1.63441	1.53916	0.641628	-2.22794	6.1e-05	0.00100019	Down	MPK9	Mitogen-activated protein kinase 9
OF02117	0.749041	0.214034	0.820851	0.216346	0.0943573	0.0621934	-2.22789	0.0156767	0.0822876	Down	GRF8	Growth-regulating factor 8
OF09097	16.1371	18.5876	9.82845	4.77805	3.35822	2.20373	-2.22743	4.13e-07	1.35e-05	Down
OF03016	5.12715	9.48535	9.53047	3.78227	0.469931	0.280046	-2.22717	8.66e-05	0.00133806	Down	GUN4	Tetrapyrrole-binding protein, chloroplastic
OF23099	77.4628	127.696	160.872	63.3113	13.7574	7.8988	-2.22499	2.68e-05	0.000506092	Down	IAA26	Auxin-responsive protein IAA26
OF22410	27.6478	17.8658	23.5173	5.21035	7.77562	3.01773	-2.22487	5.73e-08	2.46e-06	Down
OF24466	50.0344	54.7396	93.0102	13.201	20.1806	10.3067	-2.2241	9.91e-06	0.000219258	Down	IQD1	Protein IQ-DOMAIN 1
OF09460	13.8187	24.2326	23.7784	3.87465	5.99626	3.62792	-2.22236	4.9e-07	1.58e-05	Down		UDP-glucose 4-epimerase GEPI48
OF28944	22.4116	19.2841	16.4844	7.64026	2.02736	3.33071	-2.2216	5.01e-08	2.18e-06	Down	JMJ14	Probable lysine-specific demethylase JMJ14
OF15675	1.028	1.70185	2.26411	0.0855504	0.391149	0.555099	-2.22142	0.000276346	0.00357496	Down	PXC3	Leucine-rich repeat receptor-like tyrosine-protein kinase PXC3
OF27353	7.9904	2.75446	5.98612	2.21748	1.34091	0.418677	-2.22052	0.00921574	0.0554987	Down	DAO	2-oxoglutarate-dependent dioxygenase DAO
OF13959	93.9536	67.8999	60.2905	20.1915	11.6741	19.1851	-2.21671	3.71e-08	1.68e-06	Down
OF12950	24.4951	28.8441	23.7451	5.48237	7.12447	4.61354	-2.21621	1.5e-06	4.24e-05	Down	PSAH	Photosystem I reaction center subunit VI, chloroplastic
OF22768	16.1447	19.4563	15.8592	6.61583	3.57788	1.15679	-2.21557	1.01e-06	3.03e-05	Down	TSJT1	Stem-specific protein TSJT1
OF00686	133.252	267.414	199.299	109.674	7.92469	7.50048	-2.2147	8.21e-05	0.00127913	Down	BEE3	Transcription factor BEE 3
OF21576	0.887438	1.38575	1.09778	0.2096	0.664212	0.0760914	-2.21392	0.0152	0.080459	Down	PHO1	Phosphate transporter PHO1 homolog 3
OF06861	11.4892	15.8195	7.03641	1.66612	5.56641	0.650526	-2.21378	0.000274745	0.00355989	Down	CML30	Calmodulin-like protein 30
OF04762	3.75166	2.10544	0.906367	0.992859	0.451363	0.561872	-2.2134	0.0291843	0.128522	Down
OF06653	6.81486	7.93114	6.27104	0.915506	1.10832	1.32877	-2.21143	3.64e-06	9.16e-05	Down	DREB2A	Dehydration-responsive element-binding protein 2A
OF22778	5.61627	4.87616	2.81725	0.988194	0.261579	0.281059	-2.21052	0.00231346	0.0194512	Down	EPFL4	EPIDERMAL PATTERNING FACTOR-like protein 4
OF06834	3.27987	2.05853	1.18633	0.230696	0	0.468661	-2.21049	0.0161723	0.0843097	Down	TOGT1	Scopoletin glucosyltransferase
OF13695	0.925339	0.782341	0.624099	0.441005	0.0745317	0.0488722	-2.20934	0.00205512	0.0177679	Down	RAP	Aspartic proteinase
OF15524	1.30772	4.94879	2.40652	0.427377	1.04651	0.51534	-2.20679	0.00951218	0.0568082	Down	At4g16563	Probable aspartyl protease At4g16563
OF11765	11.9393	6.22094	8.49992	1.62896	1.75563	2.54594	-2.20608	6.03e-06	0.000141597	Down
OF02109	82.8212	66.5297	66.5798	25.4548	20.5519	2.10787	-2.20322	5.27e-08	2.28e-06	Down	HOX22	Homeobox-leucine zipper protein HOX22
OF05788	0.929891	0.954535	1.35031	0.555276	0.155129	0.0512855	-2.20294	0.00623762	0.0414541	Down	SNAP33	SNAP25 homologous protein SNAP33
OF14360	3.12925	1.93708	2.7487	0.616401	1.03312	0.134452	-2.20289	0.000149903	0.00212841	Down	GID8	Protein GID8 homolog
OF05875	0.31703	0.573853	0.921782	0.0443855	0.552918	0.045865	-2.20074	0.0327413	0.139781	Down
OF00741	0.106127	0.751862	0.526761	0.240302	0.105028	0.0694599	-2.19979	0.0226318	0.10753	Down	HRD3B	ERAD-associated E3 ubiquitin-protein ligase component HRD3B
OF17834	17.7699	19.2352	28.4578	5.61848	3.88012	5.42179	-2.1973	2.56e-07	9.03e-06	Down	At4g31140	Glucan endo-1,3-beta-glucosidase 5
OF29980	0.949702	0.76503	1.37776	0.293014	0.112208	0.260502	-2.196	0.00268176	0.0219368	Down	At1g11330	G-type lectin S-receptor-like serine/threonine-protein kinase At1g11330
OF16858	1.27495	2.46875	1.23833	0.0636284	0.710783	0.319747	-2.19583	0.00176085	0.0156841	Down	At4g02290	Endoglucanase 17
OF15460	1.7693	1.5225	0.551071	0.632957	0.163484	0.195952	-2.19478	0.0148318	0.0790403	Down	ABI5	Protein ABSCISIC ACID-INSENSITIVE 5
OF06042	1.54601	6.11081	6.55374	2.22022	0.419879	0.333136	-2.19459	0.0135507	0.0738552	Down	ORTH2	E3 ubiquitin-protein ligase ORTHRUS 2
OF05517	1.34755	1.11887	1.47	0.147457	0.495105	0.304444	-2.19214	7.21e-05	0.00115269	Down	SKIPA	SNW/SKI-interacting protein A
OF29445	1.22326	0.359041	2.37036	0.615821	0.332376	0	-2.19103	0.0335304	0.142231	Down	TAR2	Tryptophan aminotransferase-related protein 2
OF13120	1.7257	1.07447	0.557463	0.217184	0.551546	0.109247	-2.18941	0.0407925	0.162202	Down
OF13212	332.056	519.2	557.992	193.999	61.6356	66.1258	-2.18875	1.95e-08	9.33e-07	Down	VAB	VAN3-binding protein
OF02010	1.17983	1.68541	0.892114	0.263325	0.242586	0.459483	-2.18547	0.000712137	0.00768052	Down	HMGB6	High mobility group B protein 6
OF07532	0.761438	1.37083	0.597552	0.0420131	0.682932	0.0846056	-2.18507	0.0157886	0.0826796	Down	At3g47200	UPF0481 protein At3g47200
OF02149	11.4253	18.8744	6.80182	1.07722	4.92283	1.78298	-2.18472	0.000382675	0.00466189	Down
OF22047	0.727992	1.85415	0.779893	0.125149	0.536067	0.150928	-2.18376	0.0117552	0.0664235	Down	PME22	Putative pectinesterase/pectinesterase inhibitor 22
OF17938	56.0772	45.1384	32.1353	13.776	5.80736	12.965	-2.18002	1.29e-07	4.97e-06	Down
OF17962	9.81323	12.3544	13.3629	3.42668	3.54381	1.17324	-2.17959	4.38e-07	1.42e-05	Down	NPY1	BTB/POZ domain-containing protein NPY1
OF08231	5.46343	4.90716	3.28326	0.752504	0.192941	2.14086	-2.17943	0.00580359	0.0391874	Down
OF00435	88.1027	93.2488	96.4378	29.9111	16.353	15.9135	-2.17904	4.32e-08	1.91e-06	Down	TIR1	Protein TRANSPORT INHIBITOR RESPONSE 1
OF04831	174.595	71.4884	175.218	47.4874	34.4344	16.3809	-2.17862	0.000618053	0.00682538	Down	GAI	DELLA protein GAI
OF22453	5.6218	5.47668	1.3093	0.718834	1.31635	1.51831	-2.17645	0.0105481	0.0613465	Down	PM19L	Membrane protein PM19L
OF26799	1.00684	2.89998	1.2483	0.706601	0.143452	0.189814	-2.17578	0.0020934	0.0180224	Down	CRPK1	Cold-responsive protein kinase 1
OF28167	1.17611	1.91446	0.865201	0.173761	0.751683	0.217907	-2.17577	0.000810181	0.00844017	Down	SMXL3	Protein SMAX1-LIKE 3
OF16031	272.684	298.969	168.044	124.909	31.2286	16.2826	-2.17498	2.73e-05	0.000516115	Down
OF14136	32.4181	25.8978	24.4985	11.4473	4.55576	2.82499	-2.17382	1.5e-07	5.63e-06	Down	WCRKC1	Thioredoxin-like 3-1, chloroplastic
OF03952	6.67437	7.41796	7.85309	2.2062	2.76729	2.03077	-2.17194	2.22e-05	0.000434336	Down	At4g02530	Thylakoid lumenal 16.5 kDa protein, chloroplastic
OF26111	0.560423	1.83776	0.886958	0.0720563	0.736136	0	-2.1709	0.0301558	0.131381	Down	SHR	Protein SHORT-ROOT
OF20890	31.141	11.0082	61.9512	7.75779	7.2194	9.60249	-2.16997	0.0454072	0.174232	Down	MAKR5	Probable membrane-associated kinase regulator 5
OF27865	1.38721	0.737723	0.961092	0.186787	0.382413	0.256872	-2.16934	0.00510483	0.0356202	Down	GA2OX6	Gibberellin 2-beta-dioxygenase 6
OF09576	1.83413	2.40926	2.54502	0.298208	0.305599	0.475653	-2.1687	0.000259278	0.00338479	Down		Phosphoribulokinase, chloroplastic
OF05151	11.5935	14.9265	10.4746	1.45815	5.76721	2.73325	-2.16604	1.03e-06	3.09e-05	Down	STY13	Serine/threonine-protein kinase STY13
OF11702	62.197	47.9103	57.5931	15.2924	10.6185	14.8225	-2.16579	8.74e-08	3.53e-06	Down	PIX7	Probable serine/threonine-protein kinase PIX7
OF16101	52.5585	43.1214	46.1747	14.2482	7.51639	13.5752	-2.16352	1.17e-07	4.57e-06	Down	UAF30	Upstream activation factor subunit UAF30
OF19177	0.393028	1.50121	0.787065	0.103569	0.380449	0.18698	-2.16344	0.0314191	0.13558	Down	At5g66900	Probable disease resistance protein At5g66900
OF25534	75.3106	77.9625	76.28	22.1653	17.9858	14.515	-2.16088	8.3e-08	3.38e-06	Down	ANN5	Annexin D5
OF13825	88.9365	32.436	42.3101	5.34005	21.932	8.97304	-2.15546	0.0176667	0.0899148	Down	BBX25	B-box zinc finger protein 25
OF21844	3.12292	2.84486	5.0352	1.00756	1.20284	0.380643	-2.15532	6.04e-06	0.000141642	Down	PUB50	Putative U-box domain-containing protein 50
OF25601	1.23837	2.54914	3.16226	0.718435	0.629202	0.259458	-2.15395	0.000242909	0.00322253	Down	WAK2	Wall-associated receptor kinase 2
OF00717	8.8604	4.05822	6.37182	0.791367	1.61162	1.88402	-2.15297	9.22e-06	0.000205791	Down	MOS4	Pre-mRNA-splicing factor SPF27 homolog
OF25648	64.4214	67.6894	34.2701	16.5469	17.2942	10.958	-2.15142	4.82e-05	0.000824343	Down		Non-specific lipid-transfer protein 2
OF15292	0.543244	1.07255	0.924306	0.0605286	0	0.308572	-2.14858	0.0255013	0.117465	Down	AGD5	ADP-ribosylation factor GTPase-activating protein AGD5
OF27508	2.91039	3.33982	6.39116	0.28843	2.28474	0.805918	-2.1475	0.00259983	0.0213739	Down	ARF22	Auxin response factor 22
OF27516	4.60234	5.16269	1.22234	0	0.299624	2.15786	-2.14741	0.00478923	0.0340028	Down	MTACP1	Acyl carrier protein 1, mitochondrial
OF11954	0.731087	2.04343	1.444	0.324238	0.450058	0.221053	-2.14594	0.00122153	0.011717	Down	RDR1	RNA-dependent RNA polymerase 1
OF21414	59.2394	73.9303	33.1916	23.9115	6.47714	8.11323	-2.14441	0.000158988	0.0022392	Down	IDD12	Protein indeterminate-domain 12
OF12443	3.78681	4.47344	5.48633	0.87245	1.46773	1.22362	-2.14401	5.01e-05	0.000849102	Down	LSI2	Silicon efflux transporter LSI2
OF16015	0.682707	0.878324	1.29888	0.110444	0.494099	0.224033	-2.14341	0.0017152	0.0153502	Down	At4g21770	RNA pseudouridine synthase 6, chloroplastic
OF14398	16.4543	24.8119	22.2391	4.24177	6.95675	4.77025	-2.14289	2.08e-07	7.54e-06	Down	SDE5	Putative nuclear RNA export factor SDE5
OF09166	1.64197	1.5	4.02489	0.484315	1.36107	0.243598	-2.14274	0.00631102	0.0418056	Down	TCP4	Transcription factor TCP4
OF07340	3.69238	8.94123	4.32397	0.866449	2.62647	0.423702	-2.14191	0.00401851	0.0297735	Down	FIM2	Fimbrin-2
OF10308	13.0352	13.1283	7.61696	2.65533	4.03519	1.66817	-2.13963	5.7e-06	0.000135052	Down	At1g67720	Probable LRR receptor-like serine/threonine-protein kinase At1g67720
OF25683	0	0.163733	0	0	0	0	-2.13917	4.53e-06	0.000109824	Down	KIN14J	Kinesin-like protein KIN-14J
OF17197	0.694937	2.53483	1.06852	0	0.768851	0.573508	-2.13911	0.0317477	0.13666	Down
OF15818	45.1679	45.1363	49.9833	4.20267	15.3245	12.3933	-2.13902	4.91e-07	1.58e-05	Down	RMA1H1	E3 ubiquitin-protein ligase RMA1H1
OF15734	14.0596	4.24067	12.9808	1.07608	3.06627	3.51153	-2.13769	0.00647469	0.0425898	Down	At5g39865	Uncharacterized protein At5g39865
OF09830	39.2165	53.6462	30.3543	18.3648	5.71137	3.00935	-2.13528	1.26e-05	0.000270608	Down	ATPD	ATP synthase delta chain, chloroplastic
OF09522	1.32375	0.985287	0.662508	0.0433879	0.375484	0.282745	-2.13462	0.00302741	0.0240638	Down	SBT3.8	Subtilisin-like protease SBT3.8
OF04916	69.1859	74.6342	86.1921	17.7173	28.8317	7.60514	-2.13369	1.11e-07	4.36e-06	Down	PMI1	Mannose-6-phosphate isomerase 1
OF18198	1.25581	0.801271	0.729266	0.237464	0.145898	0.433902	-2.13346	0.0206793	0.100719	Down	RSS3	Protein RICE SALT SENSITIVE 3
OF23810	19.8108	13.7311	14.3108	4.8272	3.92468	3.20431	-2.13223	1.17e-06	3.45e-05	Down	DCUP	Uroporphyrinogen decarboxylase, chloroplastic
OF19094	2.28357	1.86306	4.84274	1.13254	0.552509	0.496908	-2.13102	4.33e-06	0.000105677	Down	PAB	Protein IN CHLOROPLAST ATPASE BIOGENESIS, chloroplastic
OF02031	12.7441	18.1234	16.6204	4.70969	2.61036	4.57733	-2.13061	4.39e-06	0.000106651	Down	ndhS	NAD(P)H-quinone oxidoreductase subunit S, chloroplastic
OF18634	1.8081	2.31028	3.09377	0.934109	0.38164	0.853619	-2.13049	0.0331169	0.140843	Down	SIGF	RNA polymerase sigma factor sigF, chloroplastic
OF11740	161.673	79.7663	206.109	35.8861	44.2163	29.1052	-2.1297	0.000768058	0.00815217	Down	WDL7	Protein WVD2-like 7
OF17499	0.709844	1.63728	0.529668	0.255328	0.263863	0.132485	-2.1291	0.030976	0.134046	Down
OF18997	1.42968	2.25207	0.800349	0	0.7198	0.374046	-2.12896	0.0105227	0.0612177	Down	SHR	Protein SHORT-ROOT
OF11134	14.208	14.8942	15.1465	8.16718	2.03257	0.688806	-2.12681	3.54e-07	1.19e-05	Down	HHO6	Transcription factor HHO6
OF25267	0.23612	0.413593	0.351052	0.12701	0.0552973	0.0361458	-2.12545	0.0353242	0.147184	Down	RCH2	Receptor-like protein kinase 2
OF03986	35.6324	29.4532	35.6761	7.77597	12.7141	3.78252	-2.12449	1.76e-07	6.49e-06	Down	CLC-G	Putative chloride channel-like protein CLC-g
OF25118	32.7851	18.4248	17.118	6.23547	5.07954	7.40651	-2.1242	0.000398624	0.00482015	Down	CYB561D	Probable transmembrane ascorbate ferrireductase 4
OF16064	47.8987	26.8401	32.596	9.72007	10.6102	5.97152	-2.12405	2.88e-07	1e-05	Down
OF11233	0.897341	0.436989	1.54288	0.0559014	0.171891	0.515748	-2.12095	0.0417636	0.165069	Down	At3g47200	UPF0481 protein At3g47200
OF20759	4.58011	1.94357	3.5215	0.695169	0.427165	1.18052	-2.12031	0.000247941	0.00327507	Down	FATB1	Palmitoyl-acyl carrier protein thioesterase, chloroplastic
OF07218	3.7897	2.61412	5.25174	0.69926	1.32874	0.832048	-2.11932	3.65e-05	0.000657628	Down	SMXL6	Protein SMAX1-LIKE 6
OF04207	46.7958	24.8757	38.0192	6.23907	12.3174	12.7957	-2.11836	0.000169058	0.00236064	Down	GILT	Gamma-interferon-responsive lysosomal thiol protein
OF12281	10.0135	31.9344	17.6587	10.5699	3.46556	0.5845	-2.11558	0.0145293	0.0778013	Down	MYB62	Transcription factor MYB62
OF27477	7.61135	9.27191	6.87376	0.774276	1.05468	3.93486	-2.11552	1.24e-05	0.000266219	Down	LYK3	LysM domain receptor-like kinase 3
OF16483	79.637	64.2603	79.6885	16.2927	24.9069	15.5842	-2.11258	1.22e-07	4.77e-06	Down
OF24656	95.1697	70.4016	119.532	20.3593	36.5466	14.82	-2.11195	2.06e-07	7.5e-06	Down	GAI	DELLA protein GAI
OF16740	2.37834	2.17553	4.78691	3.78653	0	0.923379	-2.10978	0.0411972	0.163332	Down		Stearoyl-[acyl-carrier-protein] 9-desaturase, seed specific, chloroplastic
OF20479	72.1173	43.7273	41.3895	16.5896	17.4808	5.19568	-2.10859	0.000238292	0.00317237	Down	APRR5	Two-component response regulator-like APRR5
OF13971	2.51935	3.67273	3.41562	0.903922	0.68464	0.556724	-2.10848	0.000217548	0.00294358	Down	PAP20	Probable purple acid phosphatase 20
OF20873	1.52544	1.6051	3.31085	0.41892	0.381564	0.759661	-2.10616	0.00177492	0.0157922	Down	CRF4	Ethylene-responsive transcription factor CRF4
OF14581	844.778	658.107	556.337	171.88	203.198	134.109	-2.10553	9.94e-08	3.96e-06	Down	gto2	Glutathione S-transferase omega-like 2
OF19488	65.2698	76.3666	92.5055	13.8992	20.2436	24.5551	-2.10187	1.67e-07	6.19e-06	Down	SPPL4	Signal peptide peptidase-like 4
OF02982	2.64818	4.70325	1.33141	0.835806	0.444597	0.915574	-2.10172	0.0149392	0.0794222	Down
OF00405	55.2501	36.061	23.6668	6.39058	10.5045	12.8816	-2.10165	0.00272753	0.0221998	Down	At2g48020	Sugar transporter ERD6-like 7
OF16625	1.4702	0.874015	1.50815	0.379282	0.370989	0.176767	-2.10143	0.000205322	0.00280453	Down	VIII-A	Myosin-3
OF12223	15.2064	7.87246	19.8834	1.20652	4.57996	5.20786	-2.10086	0.00142938	0.0132567	Down	PIP5K2	Phosphatidylinositol 4-phosphate 5-kinase 2
OF18258	165.351	149.504	204.678	37.8791	58.9153	31.2673	-2.1002	1.44e-07	5.48e-06	Down	F	Dihydroflavonol 4-reductase
OF01168	47.9805	28.3218	43.6586	3.27486	22.6789	5.55022	-2.09874	1.27e-05	0.000271415	Down	DOF5.4	Dof zinc finger protein DOF5.4
OF29285	33.8409	27.8118	30.4383	5.67258	11.5859	6.02114	-2.09815	1.48e-06	4.22e-05	Down
OF20052	163.848	107.196	191.46	23.8212	79.4999	12.0723	-2.09748	3.96e-05	0.000706474	Down	SBP1	Selenium-binding protein 1
OF17108	920.608	1161.32	976.744	195.681	418.265	148.317	-2.09711	1e-07	3.99e-06	Down	CAT1	Catalase isozyme 1
OF20455	4.13262	12.854	14.5664	2.52509	2.83228	3.46968	-2.09679	0.00535362	0.0369867	Down	YSL3	Metal-nicotianamine transporter YSL3
OF09052	4.59377	7.17449	2.271	0	2.68046	0.761928	-2.09659	0.0093201	0.0559618	Down	At5g25090	Early nodulin-like protein 3
OF11207	0.805523	0.929215	0.378401	0.138734	0.283964	0.0476973	-2.09146	0.0414404	0.16411	Down	SYP112	Syntaxin-112
OF21009	37.3534	36.35	39.3898	3.06966	7.72647	18.9608	-2.09111	8.57e-06	0.00019373	Down	SAUR72	Auxin-responsive protein SAUR72
OF10537	203.992	161.093	106.215	17.6699	55.4116	38.9196	-2.0909	0.000101782	0.00153711	Down	At5g01750	Protein LURP-one-related 15
OF29911	22.3601	22.7098	16.5764	5.27092	6.90536	2.83861	-2.08538	6.77e-07	2.1e-05	Down	ALDH2C4	Aldehyde dehydrogenase family 2 member C4
OF09845	7.56173	12.4307	9.15736	1.18361	4.1633	1.68205	-2.08366	7.31e-06	0.000168545	Down	At3g47200	UPF0481 protein At3g47200
OF13663	1.63643	5.95765	3.84627	0.264858	1.09555	0.283521	-2.08005	0.00867646	0.0532078	Down	HS1	Stress-response A/B barrel domain-containing protein HS1
OF24814	0.202075	0.554997	0.936533	0.19951	0.203083	0	-2.07965	0.0359078	0.14888	Down	SOG1	SUPPRESSOR OF GAMMA RESPONSE 1
OF12805	3.6276	4.95226	2.90725	0.716985	1.90502	0.359362	-2.0748	1.62e-05	0.000334485	Down	At2g45590	Receptor-like serine/threonine-protein kinase At2g45590
OF06360	74.2389	67.9561	57.6451	29.3215	11.3443	8.98561	-2.07356	2.25e-07	8.04e-06	Down	At1g01500	Uncharacterized protein At1g01500
OF15090	0.625724	1.32737	1.58541	0.154958	0.376126	0.249799	-2.07317	0.00609145	0.0407151	Down	CAT5	Cationic amino acid transporter 5
OF03581	23.3708	35.1001	24.3957	6.56507	4.56783	9.27433	-2.07173	5.35e-07	1.71e-05	Down	ACR3	ACT domain-containing protein ACR3
OF29458	2.63921	4.24556	7.22292	1.46351	1.6642	0.410716	-2.07172	0.000501462	0.00582458	Down	cao1	Copper amine oxidase 1
OF15076	2.31848	2.04888	5.23664	0.948254	1.08301	0.419	-2.06973	0.00161633	0.0146274	Down	At5g02240	Uncharacterized protein At5g02240
OF26366	11.0461	10.0123	12.0046	3.41551	2.32297	2.88624	-2.0694	1.12e-06	3.31e-05	Down	HMGCL	Hydroxymethylglutaryl-CoA lyase, mitochondrial
OF05071	18.34	14.2791	19.0846	5.12151	3.72972	5.01323	-2.06862	5.88e-06	0.000138625	Down
OF30135	6.44344	3.19816	7.04023	0.324701	3.17212	0.466868	-2.0655	0.00228416	0.0192446	Down	MRS2-2	Magnesium transporter MRS2-2
OF28898	1.8343	1.59413	1.45841	0.715503	0.52939	0.135387	-2.06428	0.00357344	0.0271844	Down
OF11196	132.325	75.4964	94.0826	23.9773	32.2739	22.7573	-2.06315	1e-05	0.000221961	Down	At1g01500	Uncharacterized protein At1g01500
OF21995	168.151	106.715	96.8707	38.1633	18.4555	33.9677	-2.06236	1.77e-05	0.000359218	Down	OSH71	Homeobox protein knotted-1-like 10
OF08607	1.0805	2.14548	0.959846	0.0590176	0.900056	0.05945	-2.06163	0.0118841	0.066951	Down	PER3	Peroxidase 3
OF17204	3.43722	1.01774	0.805919	0.516794	0	0.279605	-2.06123	0.0418959	0.165398	Down	Os12g0481100	DEAD-box ATP-dependent RNA helicase 28
OF08458	7.66592	5.51096	4.15496	1.66977	1.36264	1.75747	-2.05963	1.01e-05	0.000223823	Down	PAP15	Purple acid phosphatase 15
OF01336	0.200017	0.357638	0.279837	0.0371516	0.152057	0.0250941	-2.05894	0.0187061	0.0936453	Down	KIN12F	Kinesin-like protein KIN-12F
OF24596	1.53093	2.78255	1.83404	0.489381	0.221227	0.325733	-2.0561	0.00210219	0.0180726	Down	UPTG2	Probable UDP-arabinopyranose mutase 2
OF18846	100.581	114.337	127.943	29.5644	26.366	34.4281	-2.05443	3.83e-07	1.27e-05	Down
OF14291	1.98345	2.53124	4.19513	0.617795	0.787782	0.788667	-2.05177	0.000149491	0.0021238	Down	cnd1	Condensin complex subunit 1
OF09621	1.62933	2.35753	1.35618	1.05259	0.432453	0.162487	-2.05124	0.00371599	0.0280419	Down	BHLH94	Transcription factor bHLH94
OF06312	18.235	13.2561	18.872	4.06994	6.81574	5.49867	-2.05073	1.99e-05	0.00039631	Down	SHL	Chromatin remodeling protein SHL
OF27076	0.593404	1.13114	1.68734	0.275341	0.360846	0.159154	-2.04976	0.000722114	0.00776906	Down
OF02039	5.64707	14.7293	13.5702	2.10571	0.539134	6.12404	-2.04903	0.00488134	0.0344342	Down
OF15503	9.85774	8.93317	14.3307	2.98649	3.76943	1.57962	-2.04668	3.68e-06	9.22e-05	Down	ILL7	IAA-amino acid hydrolase ILR1-like 7
OF13692	8.48812	5.8781	5.87793	2.41119	2.01322	0.28097	-2.04494	1.22e-05	0.00026351	Down	CIPK1	CBL-interacting serine/threonine-protein kinase 1
OF26384	1.15872	1.72619	1.97417	0.496091	0.452224	0.396011	-2.04271	0.00902015	0.0546688	Down
OF11206	383.888	245.096	230.337	76.4253	87.8547	62.8072	-2.0427	6.43e-06	0.00015004	Down	SPAC167.05	Uncharacterized protein C167.05
OF07542	8.75203	10.7015	4.34329	0.127891	4.71681	1.32239	-2.04242	0.00119389	0.0115287	Down
OF21231	1.3884	0.997668	1.05095	0.0211112	0.493305	0.126703	-2.04137	0.00101249	0.0100836	Down	N	TMV resistance protein N
OF27085	89.968	25.2813	95.3705	12.5428	31.7195	9.65864	-2.04094	0.0134294	0.0734071	Down	SCL3	Scarecrow-like protein 3
OF21133	4.42827	3.61087	3.8596	2.18643	0.753597	0.323935	-2.04047	9.53e-05	0.00145532	Down	MYOB5	Probable myosin-binding protein 5
OF26992	306.022	279.93	396.487	102.526	96.326	58.7827	-2.03956	2.02e-07	7.38e-06	Down	EMB1444	Transcription factor EMB1444
OF11263	11.0774	10.8075	10.5091	2.62276	2.97152	2.02914	-2.03799	4.06e-06	0.000100431	Down	At4g39010	Endoglucanase 24
OF00931	6.11557	9.83258	2.76181	1.10815	0.917273	1.68645	-2.03727	1.05e-05	0.000230956	Down
OF08562	1.46539	1.53598	0.717338	0.350855	0.106743	0.106089	-2.03653	0.00170513	0.0152754	Down	APA1	Aspartic proteinase A1
OF03366	48.1008	41.6157	42.201	13.8634	14.6252	4.48544	-2.03427	5.09e-07	1.63e-05	Down
OF17608	0.243982	0.904525	0.557679	0.135915	0.207339	0.0684178	-2.03406	0.0261931	0.119542	Down	AIL5	AP2-like ethylene-responsive transcription factor AIL5
OF13347	1.72647	4.81207	4.10994	1.00354	0.926453	0.610221	-2.03233	0.000861591	0.00886952	Down
OF10426	10.8834	14.9418	3.07214	1.92636	3.76834	0.362882	-2.0322	0.0181975	0.0917755	Down
OF14214	2.10403	0.65821	1.25884	0.170502	0.671233	0.149067	-2.03189	0.0297547	0.130291	Down	PXC3	Leucine-rich repeat receptor-like tyrosine-protein kinase PXC3
OF05232	6.23982	8.70433	4.69888	0.0511867	1.71553	3.44891	-2.02994	0.00135246	0.0126842	Down	ARB_05372	Probable aldose 1-epimerase ARB_05372
OF24587	20.7088	7.74026	10.7107	0.208427	8.82129	0.568277	-2.02949	0.0277165	0.124017	Down	FER	Receptor-like protein kinase FERONIA
OF19521	1.2623	0.855363	0.682246	0.306773	0.31117	0.194968	-2.0294	0.00599295	0.0402217	Down	FRO2	Ferric reduction oxidase 2
OF04984	0.936636	0.750679	0.351374	0.0344931	0.351396	0.0348016	-2.02798	0.039476	0.158644	Down	CYP94B1	Cytochrome P450 94B1
OF28389	0.30458	0.392373	0.691477	0.205569	0.0573199	0.132463	-2.02769	0.0111195	0.0638348	Down	PERK8	Proline-rich receptor-like protein kinase PERK8
OF00858	7.6639	5.60685	6.52991	1.71535	1.87716	1.92647	-2.02457	5.14e-06	0.000122967	Down	At4g30825	Pentatricopeptide repeat-containing protein At4g30825, chloroplastic
OF19374	77.2303	69.6714	68.6035	20.5991	27.6013	9.23686	-2.02453	7.86e-07	2.4e-05	Down
OF15662	0	1.04626	0.760375	0.150787	0	0.152079	-2.02307	0.00280229	0.0226574	Down
OF00002	3.77816	4.8927	4.43825	1.55668	0.707926	1.63305	-2.02295	2.43e-05	0.000469113	Down	SODCC	Superoxide dismutase [Cu-Zn]
OF05180	2.27781	6.11533	5.36516	1.11116	1.44301	1.42983	-2.02243	0.000246301	0.00325869	Down	SAG101	Senescence-associated carboxylesterase 101
OF20285	54.8507	75.9295	23.7872	29.3075	10.7333	6.75751	-2.02225	0.0089289	0.0543064	Down
OF16176	17.6355	14.2642	26.1304	7.26729	5.37542	2.16375	-2.02111	1.27e-05	0.000271314	Down	ATHB-14	Homeobox-leucine zipper protein ATHB-14
OF26188	0.500615	0.66331	0.469551	0.0308246	0.313361	0.0309239	-2.02099	0.0263106	0.119836	Down	MAPKKK5	Mitogen-activated protein kinase kinase kinase 5
OF17692	4.99592	3.4038	4.11037	2.22047	1.14374	0.334219	-2.02009	0.000408126	0.00490835	Down	AUR1	Serine/threonine-protein kinase Aurora-1
OF12626	0.540572	0.377203	0.337084	0.155512	0.159879	0.035237	-2.0166	0.0119254	0.0671215	Down	IDN2	Protein INVOLVED IN DE NOVO 2
OF03782	31.026	37.6762	24.1705	7.03013	11.1453	4.52734	-2.01658	7.69e-07	2.35e-05	Down	MKK6	Mitogen-activated protein kinase kinase 6
OF06027	4.90207	4.18922	6.03382	0.11705	2.35481	1.46112	-2.01577	0.000102254	0.00154328	Down	SCPL45	Serine carboxypeptidase-like 45
OF09150	3.70966	8.67404	13.2944	3.75211	1.89271	1.11535	-2.01522	0.0134103	0.0733187	Down
OF07381	1.11713	0.527662	0.929892	0.0531263	0.270723	0.269044	-2.01396	0.0490352	0.183995	Down	CEQORH	Chloroplast envelope quinone oxidoreductase homolog
OF23792	270.518	434.852	187.988	106.392	77.4803	42.6075	-2.01037	0.00118746	0.0114756	Down	WUN1	Wound-induced protein 1
OF22775	16.1995	8.42047	6.62815	3.46836	2.60586	1.78351	-2.00988	0.00640638	0.0422427	Down	HSFA6b	Heat stress transcription factor A-6b
OF13203	14.1705	10.9667	23.9077	4.58261	5.35255	4.02129	-2.00896	3.46e-06	8.78e-05	Down	HMT3	Homocysteine S-methyltransferase 3
OF12051	10.1677	14.5314	12.4616	3.15298	3.20285	2.54353	-2.00881	2.61e-05	0.000495776	Down	TL17	Thylakoid lumenal 17.4 kDa protein, chloroplastic
OF19713	47.2877	37.498	47.0678	12.0723	16.9562	4.02339	-2.00698	4.57e-07	1.47e-05	Down	APRR5	Two-component response regulator-like APRR5
OF13451	13.4715	23.9909	15.8339	5.05479	1.89348	9.67316	-2.00696	5.01e-05	0.000848557	Down
OF15992	363.356	399.098	328.308	140.876	186.958	51.4343	-2.00135	3.9e-07	1.29e-05	Down	CXXS1	Thioredoxin-like protein CXXS1
OF16971	165.084	202.325	122.441	55.0796	43.6972	32.3877	-2.0012	3.26e-07	1.11e-05	Down
OF16859	1664.49	2374.81	1093.66	593.444	424.705	349.93	-2.00111	0.00012146	0.00178775	Down	SUS2	Sucrose synthase 2
OF14917	68.2854	76.4589	45.8315	22.492	18.829	9.2357	-2.00079	4.48e-07	1.45e-05	Down	ERD4	CSC1-like protein ERD4
OF29290	1.89266	1.04343	1.07991	0.372584	0.694141	0.186522	-1.99981	0.00151363	0.0138868	Down	FEI1	LRR receptor-like serine/threonine-protein kinase FEI 1
OF25771	4.63122	5.21153	3.50942	0.969192	1.98839	0.773016	-1.99863	0.0110078	0.0634478	Down
OF24046	2.94361	1.1226	1.54616	0.038971	1.1491	0.276506	-1.99831	0.0164233	0.0852908	Down	B3GALT2	Probable beta-1,3-galactosyltransferase 2
OF28535	33.4214	17.6839	34.6525	6.91051	9.30749	7.59437	-1.998	3.38e-05	0.000617262	Down
OF29133	28.9733	26.8685	34.372	10.0943	7.82693	3.68829	-1.99454	5.41e-06	0.000128997	Down
OF20657	14.8696	27.5982	9.01098	4.39608	6.33056	3.72645	-1.99428	0.00881082	0.0538151	Down	FLS	Flavonol synthase/flavanone 3-hydroxylase
OF09829	95.5442	110.42	45.6038	31.433	19.9445	11.6224	-1.99406	0.000441544	0.00524612	Down	At1g67340	F-box protein At1g67340
OF01870	6.82824	5.58362	1.30622	0.375184	2.33204	0.900854	-1.99369	0.0438462	0.170761	Down	I-2	Protein phosphatase inhibitor 2
OF19638	1.67171	2.79087	1.59604	0.0496769	1.24141	0.375567	-1.99207	0.00103418	0.0102621	Down	CNGC1	Cyclic nucleotide-gated ion channel 1
OF29609	1.90797	0.705127	2.88881	0.58601	0.598531	0.476815	-1.98991	0.0395539	0.158852	Down	PRXQ	Peroxiredoxin Q, chloroplastic
OF17320	1500.07	1425.45	1458.43	410.223	522.558	248.123	-1.98972	3.79e-07	1.26e-05	Down	IAA9	Auxin-responsive protein IAA9
OF14299	41.5463	77.416	46.0246	21.7572	11.1959	7.00758	-1.98904	1.74e-05	0.000355909	Down	SPAC7D4.05	Putative uncharacterized hydrolase C7D4.05
OF13862	78.9142	93.3258	85.5612	23.0767	25.1114	21.7839	-1.9883	6.74e-07	2.1e-05	Down	At1g08570	Thioredoxin-like 1-1, chloroplastic
OF05802	20.4673	7.37658	23.0588	1.57668	2.93817	2.3486	-1.98818	0.00334192	0.025915	Down
OF25132	206.809	189.59	135.164	67.2004	24.0342	46.7177	-1.98796	4.14e-07	1.35e-05	Down	RAV1	AP2/ERF and B3 domain-containing transcription factor RAV1
OF21556	31.3773	34.8675	6.05387	6.19861	5.94609	6.74121	-1.98795	0.0372372	0.152478	Down	THA1	Probable low-specificity L-threonine aldolase 1
OF17049	926.012	477.536	343.829	169.615	135.82	191.104	-1.98661	0.0136831	0.0743573	Down	CP12-3	Calvin cycle protein CP12-3, chloroplastic
OF06221	16.2002	8.81482	10.5384	1.24978	6.38419	3.30052	-1.98627	0.000193616	0.0026625	Down	UBC28	Ubiquitin-conjugating enzyme E2 28
OF03306	2.59853	4.76375	3.21811	0.847193	1.60535	0.234037	-1.98563	0.000214685	0.00291129	Down	AATL1	Lysine histidine transporter-like 8
OF15175	4.73643	7.8553	6.66277	0.0945702	4.28156	1.14484	-1.98348	7.6e-05	0.00119993	Down	WRKY14	Probable WRKY transcription factor 14
OF24257	124.864	108.318	176.545	29.5554	41.6163	36.6594	-1.98229	6.48e-07	2.02e-05	Down	CPR5	Protein CPR-5
OF14375	122.169	216.84	244.581	78.3665	43.7642	33.8962	-1.98163	1.84e-05	0.000371035	Down	DOF1.1	Dof zinc finger protein DOF1.1
OF01016	9.13902	7.60411	5.79476	0.777038	3.79028	1.21606	-1.97887	6.25e-05	0.00102169	Down	SRS1	Protein SHI RELATED SEQUENCE 1
OF15891	1.25635	0.877198	1.79313	0.174854	0.5153	0.273437	-1.97491	0.000503007	0.00583784	Down	At4g18490	Uncharacterized protein At4g18490
OF23255	20.2661	9.94353	16.6839	1.51003	10.3869	2.70514	-1.97475	0.0103091	0.0601999	Down
OF03479	0.886647	1.49075	1.03235	0.501721	0.170003	0.171408	-1.97354	0.0305297	0.132632	Down		NADH dehydrogenase [ubiquinone] iron-sulfur protein 7, mitochondrial
OF30080	41.3816	56.9928	43.267	12.6584	9.64087	14.7884	-1.97266	7.23e-07	2.22e-05	Down	PHOX1	Protein PHOX1
OF06496	18.6734	13.735	11.6179	4.5553	4.84441	2.31854	-1.97241	3.52e-06	8.91e-05	Down	CYP81E8	Cytochrome P450 81E8
OF14125	11.8103	9.52515	18.4952	3.67743	3.83634	3.28573	-1.97065	0.000109736	0.00164001	Down	KIN7L	Kinesin-like protein KIN-7L, chloroplastic
OF11294	12.5779	12.3736	10.1275	1.92118	2.50376	5.3703	-1.97059	1.87e-05	0.00037734	Down	BHLH121	Transcription factor bHLH121
OF08070	9.61876	14.9328	9.37842	5.25399	2.59143	1.561	-1.96801	3.75e-06	9.36e-05	Down	AAE2	Probable acyl-activating enzyme 2
OF01250	70.21	41.8062	61.5675	12.4081	16.0007	21.6203	-1.96691	2.95e-06	7.62e-05	Down	SFH13	Phosphatidylinositol/phosphatidylcholine transfer protein SFH13
OF19468	15.8698	31.0264	16.5277	3.92103	9.25664	5.0792	-1.9664	0.000215606	0.0029198	Down	BAM2	Beta-amylase 2, chloroplastic
OF10291	63.3291	28.6807	51.9573	16.2136	16.1079	8.47391	-1.96508	0.000407226	0.00489994	Down	JKD	Zinc finger protein JACKDAW
OF01998	2.70873	5.67248	3.87017	2.44104	0.93851	0.435316	-1.96496	0.000871712	0.00893272	Down		Putative glucose-6-phosphate 1-epimerase
OF08571	1.87253	2.70329	1.41491	0.431885	0.595864	0.46628	-1.96483	0.00143391	0.01328	Down		L-ascorbate oxidase homolog
OF00867	15.7802	14.4631	15.7598	5.00298	1.32346	0	-1.96391	3.6e-05	0.000649819	Down	At4g30660	UPF0057 membrane protein At4g30660
OF23820	26.0288	24.8584	6.59222	6.12772	3.57472	5.91695	-1.96205	0.014139	0.0762627	Down
OF17110	71.5568	41.2875	83.2518	14.018	37.6915	6.59638	-1.96196	0.000243126	0.00322366	Down	At2g30600/At2g30610	BTB/POZ domain-containing protein At2g30600
OF19637	0.110442	0.601332	0.140621	0	0.140813	0.0277761	-1.96182	0.0353026	0.147127	Down	CNGC1	Cyclic nucleotide-gated ion channel 1
OF12959	5.03016	6.88892	7.9668	0.808521	3.78009	1.03152	-1.96164	5.35e-05	0.000894878	Down	IAA8	Auxin-responsive protein IAA8
OF02889	5.16003	1.90761	1.7759	0.758611	0.591171	1.27398	-1.96143	0.0489841	0.183859	Down	LECRKS5	Probable L-type lectin-domain containing receptor kinase S.5
OF27039	17.4869	8.7837	17.811	3.14632	2.06914	7.62879	-1.96021	0.00103114	0.0102402	Down	JMJ30	Lysine-specific demethylase JMJ30
OF21534	2.26673	1.40965	1.88729	0.383313	0.56232	0.662705	-1.95985	0.000313928	0.00396464	Down
OF13230	12.3794	20.9411	37.9164	6.83576	11.8819	1.00907	-1.95734	0.0110492	0.0635656	Down	AGO10	Protein argonaute 10
OF15420	558.195	323.003	314.772	109.309	102.689	110.541	-1.95715	0.000532431	0.00610884	Down	Os11g0148500	Pyruvate kinase 1, cytosolic
OF21953	3.26675	7.44053	5.81428	0.558148	2.05976	1.83228	-1.95678	1.82e-05	0.000368357	Down	HASPIN	Serine/threonine-protein kinase haspin homolog
OF09717	285.844	191.678	241.554	73.8126	48.0364	80.0974	-1.95677	1.07e-06	3.17e-05	Down	TRI1	Protein TRI1
OF28250	6.25315	4.11746	7.47714	1.37604	3.12753	0.640746	-1.95662	0.000233951	0.00312403	Down	SPX3	SPX domain-containing protein 3
OF07873	177.496	97.9903	121.177	31.6531	66.4063	14.353	-1.95486	0.00121747	0.0116849	Down	APRR5	Two-component response regulator-like APRR5
OF04422	0.871556	1.61651	1.53047	0.521457	0.661102	0.365177	-1.9538	0.0033605	0.0259931	Down
OF19650	169.517	125.446	241.055	45.8638	72.4245	28.651	-1.95355	7.38e-05	0.00117418	Down	APF2	Aspartyl protease family protein 2
OF06967	9.20257	3.97185	17.4294	1.25148	5.53436	2.47922	-1.94996	0.0363685	0.150179	Down	NCRK	Receptor-like serine/threonine-protein kinase NCRK
OF08403	34.967	26.0936	17.14	3.32481	10.4902	7.75983	-1.94945	7.74e-06	0.000177001	Down
OF05195	12.1792	10.9199	10.9817	4.35366	3.84714	1.36346	-1.9493	7.29e-06	0.000168284	Down	E2FF	E2F transcription factor-like E2FF
OF01297	0.306919	0.118664	0.234334	0.118319	0.0226042	0.052082	-1.94817	0.0208078	0.101143	Down
OF22782	52.1375	73.4764	48.8692	32.4423	8.35992	3.77385	-1.94786	2e-05	0.000396329	Down	VAB	VAN3-binding protein
OF21046	301.095	398.351	215.967	97.8022	170.003	8.45463	-1.94248	2.54e-05	0.000485779	Down	PSBR	Photosystem II 10 kDa polypeptide, chloroplastic
OF23352	17.4764	5.35436	22.9085	3.33605	4.96795	4.71271	-1.94225	0.0345449	0.144975	Down	SOC1	MADS-box protein SOC1
OF17548	24.9584	31.3751	22.7184	6.90347	9.39344	5.89936	-1.94031	9.57e-06	0.00021238	Down	IBL1	Transcription factor IBH1-like 1
OF07147	29.6282	14.1698	11.0948	4.92593	4.82942	4.74828	-1.93693	0.0104073	0.0607009	Down	BOA	Transcription factor BOA
OF05022	1.68252	3.50662	1.03887	0.460272	0.886645	0.533948	-1.9362	0.0242125	0.113041	Down
OF23733	275.581	175.676	215.835	68.3306	90.2737	29.3921	-1.93577	1.16e-05	0.000251635	Down		HMG1/2-like protein
OF21140	62.4298	42.9841	56.4681	15.3391	14.8401	10.796	-1.93459	1.63e-06	4.59e-05	Down	IF3-2	Translation initiation factor IF3-2, chloroplastic
OF17801	41.5607	39.7082	31.792	10.4685	8.97612	12.5281	-1.93445	1.99e-05	0.00039631	Down
OF19014	0.139337	1.2121	0.281455	0.136659	0	0	-1.93431	0.0269959	0.12196	Down
OF07448	3.7333	6.07923	2.2522	0.591888	2.01581	1.02093	-1.93378	0.00407466	0.0300348	Down
OF14426	1.3789	1.63035	1.19708	0.123253	0.630088	0.252142	-1.93314	0.025467	0.117396	Down	DOF5.4	Dof zinc finger protein DOF5.4
OF27079	1.79386	1.74284	1.1909	0.809516	0.472838	0	-1.93202	0.0205424	0.100192	Down	UBC20	Ubiquitin-conjugating enzyme E2 20
OF23220	45.2823	26.5921	37.9381	10.4152	10.5115	10.0646	-1.93134	3.33e-06	8.47e-05	Down	At4g22180	Putative F-box protein At4g22180
OF28069	24.6849	18.1214	14.358	1.58061	7.96422	7.43321	-1.93007	2.58e-05	0.000492513	Down	At4g12980	Cytochrome b561 and DOMON domain-containing protein At4g12980
OF13170	47.0321	32.2778	40.9332	12.2637	11.247	11.5996	-1.92802	1.83e-06	5.05e-05	Down	ASHH3	Histone-lysine N-methyltransferase ASHH3
OF14012	2.34192	2.64091	3.7142	0.403078	0.81604	0.13575	-1.92677	0.0211707	0.102392	Down
OF01772	0.336355	2.0007	1.88942	0	0	0	-1.9266	0.0102812	0.0600657	Down	PDAT1	Phospholipid:diacylglycerol acyltransferase 1
OF27538	50.369	47.3488	50.635	16.0456	12.7483	13.8549	-1.92589	2.6e-06	6.81e-05	Down	PDX2	Probable pyridoxal 5'-phosphate synthase subunit PDX2
OF21451	1.56073	2.47159	2.63423	1.0148	0.540361	0.540344	-1.92457	0.00127785	0.0121522	Down	PGLP1A	Phosphoglycolate phosphatase 1A, chloroplastic
OF03956	2.47205	2.64779	2.4641	0	1.28666	0.286835	-1.92343	0.0226924	0.107755	Down		Cucumber peeling cupredoxin
OF19039	64.4018	50.845	50.3104	10.754	17.1144	19.1799	-1.92331	1.71e-06	4.75e-05	Down	MSI1	Histone-binding protein MSI1
OF15011	15.7073	18.1848	18.8376	0.809022	8.36663	5.87347	-1.9216	2.52e-05	0.000483025	Down	CAB3	Chlorophyll a-b binding protein 3, chloroplastic
OF04374	1.93883	2.56836	2.08226	0.656706	0.51745	0.719912	-1.92104	0.000732365	0.00785021	Down	At2g38370	WEB family protein At2g38370
OF13624	1.80318	1.35606	0.485037	0.47328	0.483951	0.0957872	-1.9201	0.0220297	0.105434	Down	At3g47200	UPF0481 protein At3g47200
OF21541	0.0292397	0.0882399	0.014904	0	0.0149391	0	-1.92004	0.0168192	0.086794	Down	N	TMV resistance protein N
OF05239	4.07066	5.48736	2.88517	2.18275	1.24965	0.225241	-1.91994	0.000210963	0.00286877	Down	TUBA	Tubulin alpha chain
OF26990	8.1382	9.63736	20.2624	4.49796	5.97824	1.01565	-1.9199	0.00579382	0.0391431	Down		Tropinone reductase homolog
OF28660	170.841	109.979	61.3937	61.0755	7.36391	26.6634	-1.91764	0.00854852	0.0525947	Down	ERF1A	Ethylene-responsive transcription factor 1A
OF06217	22.8273	22.2867	38.4799	9.8477	7.16439	7.70702	-1.91545	0.000422651	0.00506311	Down	HIPP26	Heavy metal-associated isoprenylated plant protein 26
OF09611	2.81637	2.63234	2.23517	0.9011	0.977709	0.334135	-1.91518	4.34e-05	0.000760759	Down	ABCB2	ABC transporter B family member 2
OF12607	17.7419	12.8933	20.341	6.63497	2.59648	5.29809	-1.9147	1.93e-05	0.000386272	Down	At2g44920	Thylakoid lumenal 15 kDa protein 1, chloroplastic
OF15852	4.47011	4.21416	2.54002	0.828116	1.4852	1.06827	-1.91448	0.0251861	0.116342	Down
OF17932	4.94379	11.4293	9.52615	3.55285	3.07157	2.55927	-1.91347	3.14e-05	0.000579769	Down
OF24565	38.6367	31.4141	49.4041	11.2176	11.2191	10.7804	-1.91212	2.41e-06	6.39e-05	Down	AFP3	Ninja-family protein AFP3
OF22399	41.8508	35.8101	43.7359	5.99248	12.0822	15.9051	-1.90917	2.33e-06	6.21e-05	Down	ACBP4	Acyl-CoA-binding domain-containing protein 4
OF16814	2.69145	4.633	4.0661	1.78313	0.3789	0.921388	-1.90907	7.25e-05	0.00115777	Down	LPA1	Protein LOW PSII ACCUMULATION 1, chloroplastic
OF04757	207.544	161.472	134.409	37.7528	66.8319	44.2409	-1.90893	1.59e-06	4.47e-05	Down	DJ1D	Protein DJ-1 homolog D
OF07432	0.829226	0.770205	0.697119	0.0799305	0.388824	0.221295	-1.90758	0.00829391	0.0514424	Down	SMXL3	Protein SMAX1-LIKE 3
OF07589	1.33338	1.79091	1.52163	0.237927	0.305166	0.916013	-1.90676	0.0181964	0.0917755	Down
OF24472	10.7772	5.95444	15.5744	1.29594	3.13027	5.01417	-1.90612	0.00471722	0.0336354	Down	EMS1	Leucine-rich repeat receptor protein kinase EMS1
OF01328	105.741	66.3148	124.778	32.1898	22.4186	28.5027	-1.90606	3.9e-06	9.7e-05	Down	PAT1	Scarecrow-like transcription factor PAT1
OF07251	6.21083	2.22382	8.3331	0.458137	1.58286	1.66233	-1.90375	0.0165951	0.0859638	Down	STY8	Serine/threonine-protein kinase STY8
OF04863	21.8736	22.6356	20.7193	10.5055	4.6722	3.95098	-1.90279	4.95e-06	0.000118578	Down
OF22036	17.4647	26.6557	10.0647	3.93691	6.35997	5.98132	-1.90107	0.0037828	0.0284583	Down	PPC6-7	Probable protein phosphatase 2C 73
OF22693	1.79262	2.12856	1.0984	0.146021	0.896852	0.399096	-1.89963	0.00911267	0.0550407	Down	At1g06620	1-aminocyclopropane-1-carboxylate oxidase homolog 1
OF12723	19.7969	17.6941	21.7014	4.56461	8.42613	5.10268	-1.89807	1.51e-05	0.000314518	Down	CSE	Caffeoylshikimate esterase
OF18951	8.2553	15.3334	6.26252	5.0252	1.20592	2.32024	-1.89671	0.0154695	0.0814974	Down	CYP82A3	Cytochrome P450 82A3
OF14964	2.16378	2.56347	0.757644	0.0919093	2.06576	0.0929467	-1.89541	0.0366227	0.150923	Down
OF17306	40.5123	30.3101	25.1296	8.5417	8.50911	12.3477	-1.89507	7.5e-06	0.000172003	Down	RPL21	50S ribosomal protein L21, chloroplastic
OF29870	1.42267	1.86711	1.16849	0.282889	0.486817	0.300626	-1.89464	0.0306539	0.133124	Down	ARAC7	Rac-like GTP-binding protein ARAC7
OF03448	1.20379	2.19486	1.67796	0.766784	0.73289	0.156323	-1.8937	0.002257	0.0190618	Down
OF22428	49.8282	32.5178	39.6737	6.30752	8.71546	14.1743	-1.89331	3.6e-06	9.09e-05	Down	SCL28	Serine/arginine-rich SC35-like splicing factor SCL28
OF19090	0.370679	0.42726	0.34996	0.133875	0.13649	0.105257	-1.89294	0.00855372	0.0526135	Down	KIN4A	Kinesin-like protein KIN-4A
OF06807	151.574	158.759	163.923	43.899	61.982	31.0342	-1.89232	1.49e-06	4.22e-05	Down	UGT84A13	Gallate 1-beta-glucosyltransferase
OF20779	14.848	12.7875	17.6481	4.14291	6.4903	2.18935	-1.89222	8.75e-06	0.000197304	Down	maf1	Repressor of RNA polymerase III transcription maf1
OF18379	0.881762	1.84327	1.38026	0.29614	0.57891	0.272268	-1.89211	0.000606567	0.00672893	Down	KIP1	Kinase-interacting protein 1
OF12362	1.36634	2.9541	3.66056	0.520974	1.00575	0.855169	-1.88869	0.00204948	0.0177317	Down	GLT1	Glutamate synthase 1 [NADH], chloroplastic
OF24237	70.9238	37.9604	61.8972	22.6197	18.9755	11.969	-1.88833	0.000168219	0.0023543	Down	TSR3	Ribosome biogenesis protein TSR3
OF06094	2.42656	2.16474	0.785933	0.191435	0.486037	0.88947	-1.8878	0.0375307	0.15319	Down	Os03g0405500	Probable nucleoredoxin 1-1
OF07537	1.75059	2.41629	0.478546	1.28159	0.179847	0.363342	-1.8872	0.00267695	0.0219048	Down	HAT4	Homeobox-leucine zipper protein HAT4
OF28770	54.1405	27.1737	32.7777	11.3487	16.3465	7.0811	-1.88719	0.00186326	0.0164346	Down	SAPK3	Serine/threonine-protein kinase SAPK3
OF07205	3.3714	4.48855	1.2442	2.6401	0.198992	0.244064	-1.88677	0.0287218	0.127219	Down	CAX3	Vacuolar cation/proton exchanger 3
OF22284	27.1559	30.3544	24.1415	9.03123	10.4603	5.57201	-1.88644	3.12e-06	8.02e-05	Down	MLO10	MLO-like protein 10
OF00588	11.2002	16.3117	14.4213	2.53913	2.58084	6.02545	-1.88632	3.53e-05	0.000638571	Down	FBX13	F-box only protein 13
OF06378	15.7102	15.0317	17.9109	1.951	7.85781	2.00265	-1.88402	8.59e-06	0.000194034	Down	PLT5	Polyol transporter 5
OF28438	3.32547	3.90989	4.54017	0.615461	1.5932	1.17784	-1.88275	3.67e-05	0.000659713	Down	PRAF1	PH, RCC1 and FYVE domains-containing protein 1
OF06497	30.7679	25.9784	25.8303	10.9329	8.84503	5.7637	-1.88068	1.66e-05	0.000340723	Down	CYP81D11	Cytochrome P450 81D11
OF02432	1.75974	1.85673	1.61543	1.03917	0.902235	0	-1.88054	0.00886469	0.0540772	Down	RL3	Protein RADIALIS-like 3
OF20352	157.002	115.476	132.167	51.5531	53.9594	11.4272	-1.87905	1.48e-06	4.22e-05	Down	TPS6	Alpha,alpha-trehalose-phosphate synthase [UDP-forming] 6
OF05719	8.25912	4.86735	4.39146	2.97292	0.364943	2.24673	-1.87877	0.00386551	0.028938	Down	RNS1	Ribonuclease 1
OF13667	2.08757	4.68602	2.81924	0.197889	0.503933	1.91783	-1.87872	0.00966988	0.0575323	Down	At1g48100	Polygalacturonase At1g48100
OF29024	458.17	330.842	368.125	92.5384	126.105	145.912	-1.87857	2.24e-06	6.01e-05	Down
OF04647	120.737	73.0652	86.369	25.2932	29.2044	28.3154	-1.87712	3.24e-06	8.28e-05	Down	EDL2	EID1-like F-box protein 2
OF02146	13.5477	27.7077	3.58489	19.8192	3.74571	0	-1.87671	0.00197025	0.0171616	Down
OF27785	108.973	74.1521	112.409	24.8021	28.7858	33.7806	-1.87632	2.31e-06	6.18e-05	Down
OF12295	4.19032	3.77802	2.71703	0.844234	1.48717	0.816686	-1.87528	0.000128744	0.00186702	Down	LRK10L-1.2	LEAF RUST 10 DISEASE-RESISTANCE LOCUS RECEPTOR-LIKE PROTEIN KINASE-like 1.2
OF29964	60.6823	94.9664	91.5171	35.3498	10.3408	24.0476	-1.87258	1.49e-06	4.23e-05	Down	AKT1	Potassium channel AKT1
OF21925	69.8415	79.9674	97.6788	18.0963	29.0016	27.2505	-1.87233	2.17e-06	5.84e-05	Down	CRWN4	Protein CROWDED NUCLEI 4
OF16326	0.822862	0.807075	0.866563	0.0977052	0.133064	0.266467	-1.87223	0.0257405	0.118255	Down	CSLA2	Glucomannan 4-beta-mannosyltransferase 2
OF11764	76.0986	130.757	55.431	53.0546	12.2879	10.575	-1.872	0.00467501	0.0334124	Down	TPS10	Probable alpha,alpha-trehalose-phosphate synthase [UDP-forming] 10
OF23825	1.31761	3.38978	1.34716	0.790302	0.71272	0.184686	-1.87034	0.0369672	0.15183	Down
OF05542	429.408	521.979	479.433	98.7668	207.988	116.835	-1.86976	1.91e-06	5.25e-05	Down	At1g60420	Probable nucleoredoxin 1
OF20573	39.7358	33.4526	11.8581	3.21597	5.28203	6.59973	-1.86969	9.13e-06	0.000204592	Down	APC13	Anaphase-promoting complex subunit 13
OF04095	38.3927	26.095	43.2464	7.75518	11.9364	11.2192	-1.86868	3.7e-06	9.26e-05	Down	PUB3	U-box domain-containing protein 3
OF05106	53.4813	33.739	36.6124	22.5793	11.495	2.38145	-1.86829	0.00119846	0.0115591	Down	DJC76	Chaperone protein dnaJ C76, chloroplastic
OF14090	0.916993	0.875034	0.365625	0.0839574	0.385857	0.0423804	-1.8663	0.0101249	0.0593865	Down	ABCG22	ABC transporter G family member 22
OF04416	0.686593	3.39475	2.63397	0.593767	0.859654	0.441759	-1.86518	0.0297592	0.130291	Down	At3g08570	BTB/POZ domain-containing protein At3g08570
OF17432	10.0533	7.55194	24.9476	2.06991	4.57546	5.85955	-1.86425	0.0475456	0.180119	Down	WLIM1	LIM domain-containing protein WLIM1
OF25160	8.67841	9.81058	12.3707	3.30679	2.93859	2.76944	-1.86301	1.63e-05	0.000336556	Down	SERK1	Somatic embryogenesis receptor kinase 1
OF16008	4.25189	9.02604	2.15702	0.468278	2.87116	2.19562	-1.86297	0.00946644	0.0565627	Down	NTF2B	Nuclear transport factor 2B
OF17335	0.286037	0.66259	0.458029	0.108126	0.110453	0.122778	-1.86177	0.0116831	0.0661844	Down	KIN14R	Kinesin-like protein KIN-14R
OF16733	1.48837	0.667123	2.06537	0.243372	0.805958	0.152838	-1.86107	0.0150347	0.0797568	Down
OF13827	0.641514	0.885215	0.561958	0.382639	0.17261	0.129073	-1.86047	0.0455874	0.174731	Down	SSL13	Protein STRICTOSIDINE SYNTHASE-LIKE 13
OF07728	3.32218	0.726757	1.83897	0.528205	0.761479	0.218815	-1.85953	0.000768205	0.00815217	Down	LOG1	Cytokinin riboside 5'-monophosphate phosphoribohydrolase LOG1
OF26248	2.95547	3.57553	5.30102	0.501434	1.2813	1.86925	-1.85941	0.00078047	0.00823875	Down	SCL7	SCARECROW-LIKE protein 7
OF08707	1.13553	0.904579	1.24553	0.352078	0.364539	0.472542	-1.85911	0.0306779	0.133182	Down
OF11477	9.08689	7.62375	9.92647	2.92189	2.51173	1.78155	-1.85903	6.58e-05	0.00106494	Down	GDPD1	Glycerophosphodiester phosphodiesterase GDPD1, chloroplastic
OF01513	0.476191	0.431947	0.302146	0.197184	0.180859	0.158753	-1.8588	0.0083575	0.0517207	Down	At4g27290	G-type lectin S-receptor-like serine/threonine-protein kinase At4g27290
OF11571	0.8587	0.704972	0.870631	0.170772	0.173635	0.248198	-1.85876	0.0131406	0.0721834	Down	TTM2	Inorganic pyrophosphatase TTM2
OF16434	44.6293	15.3578	17.2062	7.42101	8.05284	3.8872	-1.8584	9.49e-06	0.000211009	Down	SMG7	Protein SMG7
OF02468	7.40859	12.5238	13.2912	3.87116	1.617	4.34303	-1.85669	4.29e-06	0.000104859	Down	BIP131	Proton pump-interactor BIP131
OF14181	8.38543	4.66288	8.25548	0.727249	3.87957	2.71402	-1.85457	0.000482709	0.00566054	Down	BHLH60	Transcription factor bHLH60
OF18347	227.432	236.58	263.065	63.7448	73.0805	68.7079	-1.85454	3.17e-06	8.13e-05	Down
OF08295	0.551875	0.643342	0.478726	0.273185	0.0795134	0.0587915	-1.85434	0.00740115	0.0470877	Down	RNR1	Ribonucleoside-diphosphate reductase large subunit
OF24839	1.56415	2.0876	1.72811	0.52456	0.399866	1.05782	-1.85351	0.00223499	0.0189216	Down	TRM61	tRNA (adenine(58)-N(1))-methyltransferase catalytic subunit TRM61
OF18602	5.88473	5.49553	7.61119	0.898394	1.47706	2.54097	-1.85333	0.000434939	0.00517986	Down	At1g54780	UPF0603 protein At1g54780, chloroplastic
OF19013	8.65205	9.7165	13.3409	4.41539	1.53489	3.08065	-1.84991	4.28e-05	0.000754485	Down	SPAC589.05c	Queuosine salvage protein
OF19270	0.876683	2.46693	1.35125	0.967142	0.122709	0.120925	-1.84911	0.00542245	0.0373778	Down	At2g25737	Sulfite exporter TauE/SafE family protein 3
OF02855	0.835835	0.602411	0.700148	0.266883	0.428173	0.115156	-1.84843	0.0307726	0.133474	Down	CYCA2-2	Cyclin-A2-2
OF03276	14.3841	23.6852	20.5039	6.44508	4.00159	9.56098	-1.84809	8.94e-06	0.000200978	Down	LPEAT1	Lysophospholipid acyltransferase LPEAT1
OF28986	15.572	13.9924	7.13407	2.33262	3.51295	4.95342	-1.84714	0.000720118	0.00775975	Down	URA7	CTP synthase 1
OF02355	26.3177	13.7781	21.3431	1.26721	12.224	4.91992	-1.84631	0.00054283	0.00619617	Down
OF17547	2.42217	4.11246	2.15528	4.98081	0.269529	0.828207	-1.84471	0.00160297	0.0145212	Down
OF02786	1.00764	0.729191	1.12649	0.367869	0.16977	0.168822	-1.84321	0.00487846	0.0344276	Down	NRG2	Nitrate regulatory gene2 protein
OF16807	270.652	296.702	248.243	64.2739	121.086	55.0316	-1.84057	3.18e-06	8.13e-05	Down		Glutathione S-transferase
OF04125	22.701	17.5865	8.61286	3.93749	3.79158	6.69341	-1.83915	0.00921494	0.0554987	Down
OF03500	24.5922	12.4213	21.7103	1.58822	9.73597	4.62851	-1.83797	0.000568032	0.00640608	Down	IQM4	IQ domain-containing protein IQM4
OF09895	2.52001	3.36002	4.80493	0.809981	1.25139	1.28004	-1.83588	0.0059301	0.0398956	Down	At3g48380	Probable Ufm1-specific protease
OF19358	0.64607	1.31405	0.767242	0.499841	0.198003	0.0561477	-1.83572	0.0199624	0.0979686	Down	sna41	Cell division control protein 45 homolog
OF28051	3.75881	9.71207	3.24007	0.827079	1.85538	0.54671	-1.8317	0.026475	0.120296	Down	At5g48480	Uncharacterized protein At5g48480
OF12507	55.8785	19.9729	60.5507	11.2407	23.9861	8.54083	-1.83106	0.0115239	0.0654798	Down		Ferritin-3, chloroplastic
OF23052	21.1863	10.011	7.09895	0.908306	1.17617	9.83169	-1.82906	0.0472074	0.17906	Down	BGAL1	Beta-galactosidase 1
OF22967	2.28311	2.38244	1.26646	0.465739	1.01621	0.493668	-1.82882	0.000439089	0.00522166	Down
OF00892	6.75619	4.48149	3.38151	1.76579	0.517356	1.31806	-1.82537	0.00716279	0.0459659	Down		Eukaryotic translation initiation factor 5A
OF08094	4.11525	10.0943	4.03772	1.77113	1.03415	2.57955	-1.82535	0.00744113	0.0472673	Down	ATL8	RING-H2 finger protein ATL8
OF28007	28.5966	30.9937	35.8595	7.09233	8.88638	13.7494	-1.82467	6.05e-06	0.000141658	Down	SCC4	Sister chromatid cohesion protein SCC4
OF29812	2.09885	3.6028	2.31923	0.821967	0.421281	0.650623	-1.82373	0.0229924	0.108631	Down		Profilin-2
OF18131	19.7348	12.8102	14.6091	3.58541	4.8029	7.06486	-1.8226	6.08e-05	0.000997239	Down	OVA7	Serine--tRNA ligase, chloroplastic/mitochondrial
OF22415	6.73065	9.30061	8.76029	2.11618	3.52938	1.80888	-1.82207	6.47e-05	0.00105034	Down	PVA22	Vesicle-associated protein 2-2
OF23819	53.0122	30.9311	40.1979	7.55785	14.5462	15.5104	-1.82201	1.99e-05	0.00039631	Down	POT2	Potassium transporter 2
OF02581	15.9909	14.5901	16.9364	7.13942	2.10748	3.66811	-1.82146	4.37e-05	0.000765684	Down
OF10322	32.733	19.5951	17.0042	3.76498	7.89869	10.2885	-1.82063	0.000371395	0.00455971	Down	DIR17	Dirigent protein 17
OF03275	9.91196	10.0761	9.07615	2.88301	2.36903	4.59346	-1.82025	0.00017713	0.00245512	Down	At4g17486	DeSI-like protein At4g17486
OF05758	33.3058	53.2247	51.4582	24.1252	8.54693	10.1334	-1.81922	3.64e-06	9.15e-05	Down	RBCMT	Ribulose-1,5 bisphosphate carboxylase/oxygenase large subunit N-methyltransferase, chloroplastic
OF10434	72.4217	129.171	98.5587	34.1114	34.4964	21.7462	-1.81793	3.63e-06	9.14e-05	Down
OF13035	17.2407	14.9796	16.9468	3.73506	7.18837	4.66885	-1.81637	1.82e-05	0.000368708	Down	MSI4	WD-40 repeat-containing protein MSI4
OF15540	132.195	135.373	124.48	42.4338	38.4881	35.1633	-1.81634	4.84e-06	0.000116386	Down
OF17492	1.50618	2.96013	2.44641	0.414006	0.620893	1.31115	-1.81458	0.000597528	0.00665583	Down	MIK2	MDIS1-interacting receptor like kinase 2
OF11666	0.4331	0.42728	0.338084	0.116402	0.237535	0.137712	-1.81403	0.0173756	0.0888707	Down
OF19244	184.46	266.022	174.385	80.8289	56.9926	53.4876	-1.81265	3.43e-06	8.71e-05	Down	BEH2	BES1/BZR1 homolog protein 2
OF13539	2.84987	3.33536	1.3076	0.75021	0.38436	0.694301	-1.81218	0.0126944	0.0703807	Down	SRC2	Protein SRC2
OF05296	1.69755	2.14327	0.880537	0.596774	0.370514	0.603904	-1.81034	0.00414943	0.0305097	Down
OF29483	74.4353	72.0696	89.2697	19.3491	23.4581	38.0273	-1.81013	6.82e-06	0.000158762	Down	DI19-6	Protein DEHYDRATION-INDUCED 19 homolog 6
OF06044	5.1804	8.99023	3.31945	1.66364	3.06021	1.15027	-1.80919	0.00444226	0.0321626	Down	YKL091C	CRAL-TRIO domain-containing protein YKL091C
OF15577	1.18962	2.20268	1.76577	0.87912	0.554293	0.171491	-1.80874	0.00568298	0.0386398	Down	CDC20-1	Cell division cycle 20.1, cofactor of APC complex
OF29802	4.69419	9.64777	10.8132	2.41442	3.55946	1.43808	-1.80853	8.03e-05	0.00125598	Down	PFK3	ATP-dependent 6-phosphofructokinase 3
OF24374	4.12607	4.66855	4.48886	1.37603	2.12853	1.96565	-1.8035	0.000175549	0.00243736	Down
OF20863	8.35561	6.46032	11.6217	1.74268	3.04202	3.60694	-1.80317	3.03e-05	0.000561046	Down
OF11582	108.873	44.4977	84.2432	23.1235	22.6738	29.0066	-1.80287	0.00335563	0.0259813	Down	PI4KG7	Phosphatidylinositol 4-kinase gamma 7
OF27627	8.09991	7.89835	5.23919	0.509152	1.87462	3.31313	-1.80173	9.46e-05	0.00144612	Down	At5g02620	Ankyrin repeat-containing protein At5g02620
OF09633	62.0422	30.5711	42.4103	17.7948	5.68137	17.9955	-1.80097	0.000124919	0.00182563	Down	IKU1	Protein HAIKU1
OF08933	51.7394	50.3481	61.5299	14.1441	17.2275	18.49	-1.7972	7.11e-06	0.000164563	Down	D6PKL1	Serine/threonine-protein kinase D6PKL1
OF15308	8.57365	16.0372	9.19932	1.2248	2.98756	6.77722	-1.79586	0.00165116	0.014897	Down
OF04221	2.48612	6.17133	7.79815	1.25088	1.95039	1.74887	-1.79505	0.00453441	0.032675	Down	At3g03300	Endoribonuclease Dicer homolog 2
OF18890	64.2842	47.992	45.8347	15.182	13.4464	22.994	-1.79484	7.04e-05	0.00112793	Down
OF25037	0.704067	1.97446	0.964089	0.127609	0.60705	0.383263	-1.7946	0.0198152	0.0974615	Down	POX1	Proline dehydrogenase 1, mitochondrial
OF15600	59.2756	69.3616	71.7767	19.352	22.0999	19.1402	-1.79419	5.54e-06	0.000131696	Down	RH52	DEAD-box ATP-dependent RNA helicase 52
OF19146	1.89987	1.65081	2.87631	0.3489	1.26833	0.50969	-1.79154	0.00231974	0.0194967	Down	PLP2	Patatin-like protein 2
OF15273	16.7217	14.2697	14.4648	0.258166	10.0701	4.60959	-1.78909	4.59e-05	0.000794974	Down	STC	Sugar carrier protein C
OF05133	33.4199	24.0746	29.4477	8.54639	8.57274	10.8551	-1.78888	7.26e-06	0.00016796	Down	LSF1	Phosphoglucan phosphatase LSF1, chloroplastic
OF02973	0.707586	1.27437	0.434173	0.271875	0.356234	0.236273	-1.78822	0.0403348	0.160879	Down	CYP716A15	Beta-amyrin 28-monooxygenase
OF01286	46.4237	47.0328	72.6559	17.264	13.0414	19.3943	-1.78769	7.47e-06	0.000171508	Down	OsI_021818	Protein kinase G11A
OF08783	1.5905	1.59329	0.549989	0.133671	0.41028	0.339186	-1.78754	0.0375824	0.153249	Down	At4g28400	Probable protein phosphatase 2C 58
OF28877	475.119	504.099	352.149	143.863	108.682	139.506	-1.78749	4.88e-06	0.00011719	Down
OF22741	28.2228	19.9233	23.7258	6.99165	9.85848	3.45985	-1.78593	3.52e-05	0.000638489	Down	PNSB5	Photosynthetic NDH subunit of subcomplex B 5, chloroplastic
OF26356	3.80934	9.11575	3.58539	2.76108	0.0973893	1.73883	-1.78555	0.0237456	0.111372	Down		Probable glutathione S-transferase
OF27805	8.1268	4.57107	7.92288	2.07646	2.21525	1.87266	-1.78536	5.01e-05	0.000848557	Down	OPSL1	Protein OCTOPUS-like
OF07704	3.16964	2.58797	4.93963	0.634536	2.07279	0.777399	-1.78354	0.000493062	0.00575436	Down	SIGD	RNA polymerase sigma factor sigD, chloroplastic
OF29806	74.5877	48.8332	88.9769	18.6691	36.0243	22.5358	-1.78274	8.15e-05	0.00127233	Down	DSP8	Putative dual specificity protein phosphatase DSP8
OF03423	0.740759	1.97989	2.31738	0.545371	0.287834	0.676789	-1.78111	0.00603406	0.0404149	Down	PK1	Putative receptor protein kinase ZmPK1
OF19110	18.1936	43.4015	21.4226	9.41319	8.8915	7.7483	-1.77952	0.00358162	0.0272128	Down		Lipase
OF06565	17.0057	38.3991	12.6456	0.85696	7.87597	13.3838	-1.77892	0.0406392	0.161697	Down	Xyl2	Beta-xylosidase/alpha-L-arabinofuranosidase 2
OF00243	173.335	76.7497	119.137	34.5318	34.4012	42.7192	-1.77848	0.00695079	0.0449595	Down
OF21384	323.303	239.755	167.609	95.4687	54.1757	92.4675	-1.7777	0.000130743	0.0018891	Down	KINB1	SNF1-related protein kinase regulatory subunit beta-1
OF10724	86.2247	66.8036	82.3047	26.4894	22.5087	23.9744	-1.77453	7.82e-06	0.000178498	Down	At5g63520	F-box/LRR-repeat protein At5g63520
OF14714	11.8877	14.2122	16.7986	11.0201	0.95224	0.777868	-1.7745	0.00275862	0.0223783	Down	MAPKKK17	Mitogen-activated protein kinase kinase kinase 17
OF24534	16.5864	17.524	10.9159	3.15675	7.04076	3.25197	-1.77195	2.37e-05	0.000459923	Down	CNGC2	Cyclic nucleotide-gated ion channel 2
OF03771	34.2868	46.3648	26.0533	6.021	13.296	9.88025	-1.77099	4.49e-05	0.000784335	Down	PYL2	Abscisic acid receptor PYL2
OF22665	40.1317	45.8311	26.9347	9.61232	17.7589	8.61812	-1.77035	1.21e-05	0.000260577	Down	PHT1-4	Inorganic phosphate transporter 1-4
OF29341	15.2142	18.0218	13.9346	2.5271	6.28518	7.16945	-1.77013	7.6e-05	0.00119993	Down	ARR15	Two-component response regulator ARR15
OF20674	71.1575	33.1338	35.3847	10.7827	19.6747	15.194	-1.76998	0.00720972	0.046146	Down	RPS13	30S ribosomal protein S13, chloroplastic
OF05539	296.107	562.659	401.951	121.392	158.156	110.897	-1.76993	1.81e-05	0.000367068	Down	At1g60420	Probable nucleoredoxin 1
OF18449	0.65574	1.34657	1.91189	0.326539	0.573238	0.334658	-1.76941	0.018774	0.0939084	Down	NEAP2	Nuclear envelope-associated protein 2
OF27868	54.8587	60.982	27.0298	11.0625	29.4499	4.56266	-1.76903	0.00375876	0.0282949	Down		Asparagine synthetase [glutamine-hydrolyzing]
OF05334	240.693	192.212	227.242	60.3859	78.9671	58.6785	-1.76736	8.42e-06	0.000190575	Down
OF23948	12.4091	15.4924	10.441	5.24081	5.70755	2.42854	-1.76607	4.49e-05	0.000784319	Down	At2g20760	Clathrin light chain 1
OF11471	19.5228	24.8544	14.8445	5.49117	4.27361	8.28754	-1.76527	1.73e-05	0.000354766	Down	COL15	Zinc finger protein CONSTANS-LIKE 15
OF27694	88.3875	70.164	66.93	13.4866	28.5363	28.1422	-1.76481	9.51e-06	0.000211191	Down	PUB13	U-box domain-containing protein 13
OF20338	6.84849	7.04285	10.2741	3.13901	2.3388	1.94103	-1.7645	4.54e-05	0.000788756	Down	At1g23400	CRS2-associated factor 2, chloroplastic
OF26918	0.36431	1.49779	1.67884	0.302705	0.430615	0.364347	-1.76438	0.0477882	0.180814	Down	TIC32	Short-chain dehydrogenase TIC 32, chloroplastic
OF17847	5.98813	5.71578	9.39701	2.15117	3.60087	0.693615	-1.76416	0.000321606	0.00403658	Down	PPD5	PsbP domain-containing protein 5, chloroplastic
OF05974	245.029	175.594	157.047	92.219	35.5429	54.1097	-1.76408	4.87e-05	0.000829536	Down
OF25233	20.7007	16.4601	17.9472	4.72372	8.13121	4.75987	-1.7624	1.77e-05	0.000359536	Down	GT-2	Trihelix transcription factor GT-2
OF09115	6793.61	2797.59	3422.53	1127.68	654.615	2323.02	-1.76211	0.0212889	0.102747	Down	TSJT1	Stem-specific protein TSJT1
OF24950	60.365	72.1253	71.2957	23.3312	24.9598	16.7218	-1.76093	8.08e-06	0.000183686	Down	At5g39570	Uncharacterized protein At5g39570
OF28436	19.7528	29.9717	21.7572	6.18257	7.54757	9.35616	-1.76082	1.89e-05	0.000380366	Down	NPF5.4	Protein NRT1/ PTR FAMILY 5.4
OF24107	10.2892	15.8576	25.8304	6.29713	7.39583	2.55111	-1.75993	0.00316768	0.0249195	Down	PIF1	Transcription factor PIF1
OF28984	9.14186	5.72333	11.1926	3.72353	1.15101	2.82246	-1.75988	0.00188394	0.0165871	Down
OF08539	9.16052	7.78575	20.1745	1.15057	8.70683	2.04084	-1.75961	0.0348829	0.145892	Down	NPF6.4	Protein NRT1/ PTR FAMILY 6.4
OF20792	4.89045	4.78591	3.65236	1.20122	1.34803	1.50422	-1.75847	0.000421669	0.00505383	Down
OF22536	2.33643	4.68595	6.73898	0	0.525405	0	-1.75834	0.0108426	0.0626864	Down	FDC1	Ferredoxin C 1, chloroplastic
OF08470	95.3911	57.3899	64.4371	24.5342	21.508	20.6621	-1.7581	4.75e-05	0.000812579	Down
OF07160	2.54315	3.10129	4.42514	1.02458	0.779961	1.10752	-1.75587	0.00232422	0.0195215	Down	SMO2-2	Methylsterol monooxygenase 2-2
OF19942	18.5699	17.0853	16.896	5.67986	5.75059	5.32792	-1.75297	3.34e-05	0.000612485	Down	HEMC	Porphobilinogen deaminase, chloroplastic
OF06263	3.65381	1.67325	2.50955	1.59867	0.670295	0.574571	-1.75276	0.0113959	0.0649941	Down	PKSB	Type III polyketide synthase B
OF19108	5.27435	4.33198	3.50349	1.69461	2.49731	0.924354	-1.75138	2.15e-05	0.00042406	Down	CAMRLK	Calmodulin-binding receptor kinase CaMRLK
OF22936	42.3095	44.4704	33.4561	9.47463	12.8451	16.8751	-1.75099	1.17e-05	0.000253597	Down	SAC2	Phosphoinositide phosphatase SAC2
OF19598	11.3033	19.5243	5.15433	2.67965	2.50265	5.92767	-1.7507	0.0239063	0.111996	Down		Putative glucose-6-phosphate 1-epimerase
OF18228	31.9068	26.4509	27.9443	13.8363	10.6779	3.00945	-1.74921	1.61e-05	0.000332523	Down
OF19727	0.837443	1.02995	1.0109	0.322404	0.446076	0.442144	-1.74896	0.00732479	0.0467723	Down	ACD6	Protein ACCELERATED CELL DEATH 6
OF26185	4.4828	8.83939	11.6262	1.90997	2.47146	4.16402	-1.74891	0.000192273	0.002647	Down	CRK5	CDPK-related kinase 5
OF17441	25.2967	33.7583	24.4683	7.05733	12.34	6.79171	-1.74887	2.29e-05	0.000446079	Down	PUB13	U-box domain-containing protein 13
OF25135	1.9494	1.73168	1.19419	0.968852	0.197131	0	-1.74757	0.00636777	0.0420676	Down
OF25982	29.7407	33.8127	29.1497	9.37554	8.15415	9.11678	-1.7468	3.01e-05	0.000557927	Down
OF15352	6.25767	2.45949	2.04349	0.1654	3.56721	0.173734	-1.74634	0.0212413	0.102537	Down	RTM2	Inactive protein RESTRICTED TEV MOVEMENT 2
OF24190	46.101	28.872	28.4308	5.08106	18.8308	9.16203	-1.7451	0.00142732	0.013249	Down	ANN2	Annexin D2
OF03215	4.16726	2.51588	2.71699	0.106528	1.09084	0.978086	-1.74299	0.0325387	0.13924	Down
OF27354	13.9486	7.0293	10.1369	6.09015	3.8876	0.756756	-1.74295	0.00100923	0.0100552	Down	DAO	2-oxoglutarate-dependent dioxygenase DAO
OF23987	2.45882	6.71923	2.90211	1.34848	1.60025	0.957679	-1.74191	0.0196328	0.096837	Down	At2g19130	G-type lectin S-receptor-like serine/threonine-protein kinase At2g19130
OF08158	0.143837	0.25456	0.150053	0.0948606	0.0176578	0.0612071	-1.7413	0.0398245	0.15956	Down	KPL	Protein KOKOPELLI
OF19963	1.69802	2.40853	1.40353	0.52966	0.537455	0.354209	-1.74094	0.00281575	0.0227287	Down	APA2	Aspartic proteinase A2
OF25608	15.3437	13.7793	15.4714	2.96053	6.97376	4.34343	-1.7399	7.33e-05	0.00116769	Down
OF24938	66.9017	45.8656	60.0743	20.7334	11.742	21.4984	-1.73866	1.33e-05	0.000282845	Down	CDF2	Cyclic dof factor 2
OF27528	6.82777	9.14289	11.5643	3.64892	3.14783	1.70691	-1.73827	6.53e-05	0.00105926	Down	At5g49770	Probable leucine-rich repeat receptor-like protein kinase At5g49770
OF07018	13.3218	12.6546	7.14796	3.2819	4.54967	2.77119	-1.73824	7.3e-05	0.001164	Down
OF04351	4.33049	4.82139	6.42198	1.06081	1.72449	2.0787	-1.73726	0.000113447	0.00168186	Down		B2 protein
OF17989	9.01113	11.1032	7.84478	2.24376	3.31044	3.4785	-1.73456	0.000324121	0.0040619	Down	COL4	Zinc finger protein CONSTANS-LIKE 4
OF05125	63.9574	43.2221	54.0299	15.5519	10.7174	21.4885	-1.73226	4.28e-05	0.000753727	Down		50S ribosomal protein L12, chloroplastic
OF11463	11.1945	7.45746	6.01631	3.56408	2.99386	1.31166	-1.73224	0.00421449	0.0309349	Down	ACP1	Acyl carrier protein 1, chloroplastic
OF16913	140.08	108.246	48.762	63.5361	22.8524	7.2069	-1.73197	0.0231483	0.109177	Down	SUD1	Probable E3 ubiquitin ligase SUD1
OF24737	75.1735	55.3962	92.7744	14.1255	6.48697	5.80555	-1.73106	1.15e-05	0.000249928	Down	MADS14	MADS-box transcription factor 14
OF26903	0.460681	0.531383	0.294304	0.229715	0.131959	0.0870743	-1.73004	0.0229703	0.10863	Down	KIN5B	Kinesin-like protein KIN-5B
OF07349	9.89285	14.443	6.79397	3.60748	2.44971	3.30003	-1.728	0.000586391	0.00656043	Down	SYNC2	Asparagine--tRNA ligase, cytoplasmic 2
OF23631	26.2524	24.7978	14.1172	10.3464	4.28496	4.8209	-1.72787	0.000697542	0.00755113	Down
OF25207	22.7773	23.6832	35.0006	8.83938	8.1678	8.89142	-1.72668	8.22e-05	0.00128023	Down
OF02661	72.2325	72.9357	69.9272	21.137	27.7343	20.5634	-1.72638	1.41e-05	0.000297258	Down	IAA9	Auxin-responsive protein IAA9
OF24236	28.2717	23.5728	30.005	8.63042	11.3786	4.50072	-1.72614	6.96e-05	0.0011172	Down	TSR3	Ribosome biogenesis protein TSR3
OF16833	3.96993	8.52403	9.27249	1.65452	2.70412	2.69956	-1.72391	0.000303993	0.00386915	Down	At2g47680	DExH-box ATP-dependent RNA helicase DExH8
OF13965	62.3238	65.1309	78.9847	12.1009	25.6433	31.8679	-1.72268	2.19e-05	0.000429375	Down	At5g03610	GDSL esterase/lipase At5g03610
OF15189	5.93798	4.44391	7.86897	1.94378	1.0372	3.80447	-1.72132	0.00108916	0.0106647	Down	VPS2.2	Vacuolar protein sorting-associated protein 2 homolog 2
OF15500	3.81165	2.8135	4.14034	0.776192	1.47204	1.26674	-1.7211	0.00325347	0.0254226	Down	ILR1	IAA-amino acid hydrolase ILR1
OF20785	1.75917	2.32007	1.4594	0.331771	0.172164	0.685733	-1.71965	0.0348786	0.145892	Down	RPI2	Probable ribose-5-phosphate isomerase 2
OF17235	5.67494	10.0107	3.15052	2.61838	1.56684	2.03471	-1.71951	0.0012606	0.0120209	Down	LOG3	Cytokinin riboside 5'-monophosphate phosphoribohydrolase LOG3
OF22276	1.12653	1.21142	1.14492	0.120649	0.592205	0.301203	-1.71949	0.00599716	0.0402389	Down	GLR3.6	Glutamate receptor 3.6
OF16765	1.70704	0.790244	1.54453	0.27985	0.893065	0.159505	-1.71798	0.00628305	0.0416881	Down	NHX2	Sodium/hydrogen exchanger 2
OF03189	7.77912	24.1635	14.7007	5.2587	5.74911	3.12839	-1.71768	0.0153371	0.0810091	Down	ILL6	IAA-amino acid hydrolase ILR1-like 6
OF09216	18.5226	17.9879	22.8954	2.69341	8.74121	3.95218	-1.71753	2.54e-05	0.000485779	Down
OF03596	11.6643	7.53099	5.33987	1.95063	2.30559	4.25025	-1.71668	0.00212934	0.0182419	Down	S-ACP-DES6	Stearoyl-[acyl-carrier-protein] 9-desaturase 6, chloroplastic
OF24431	0.265624	0.565871	0.5653	0.118464	0.174848	0.159285	-1.71618	0.0245534	0.114261	Down
OF00766	11.3092	9.08678	8.36229	4.25029	3.94835	1.46346	-1.71615	0.000168893	0.00235968	Down	TIFY6B	Protein TIFY 6B
OF19517	0.770863	1.77199	0.38639	0.504535	0.38445	0.13405	-1.71601	0.0453562	0.174177	Down	SEC11	Signal peptidase complex catalytic subunit SEC11
OF07457	77.3029	80.662	88.8378	33.6023	38.1837	5.70925	-1.71477	1.26e-05	0.000270608	Down
OF23021	25.8882	19.9712	21.3317	6.99473	7.68772	8.65988	-1.71394	4.71e-05	0.000808362	Down	At1g17520	Telomere repeat-binding factor 4
OF01823	68.8868	57.5964	32.5871	15.6899	29.2267	7.75798	-1.7125	0.00157388	0.0143266	Down	ANS	Leucoanthocyanidin dioxygenase
OF01554	5.15998	6.41127	12.3137	3.51255	0.482572	3.26171	-1.71214	0.0118977	0.0669966	Down	THE1	Receptor-like protein kinase THESEUS 1
OF05955	5.07445	3.78245	3.13573	0.439728	1.44972	1.53998	-1.71162	0.0014073	0.013103	Down	At1g67340	F-box protein At1g67340
OF10181	19.9731	18.6532	19.4184	7.07231	6.3034	4.96266	-1.7116	2.67e-05	0.000505784	Down	NAL1	Protein NARROW LEAF 1
OF05774	22.8621	8.07045	24.0901	1.87338	6.20971	11.6284	-1.71128	0.012254	0.0686235	Down	At5g01610	Uncharacterized protein At5g01610
OF12531	1.54436	0.79963	1.22039	0.361824	0.45038	0.161958	-1.7097	0.0193573	0.0957681	Down	FAD7A-1	Omega-3 fatty acid desaturase, chloroplastic
OF12706	32.5851	28.9931	28.1042	13.344	9.02029	6.89771	-1.70822	1.73e-05	0.000354886	Down	SAMC2	Probable S-adenosylmethionine carrier 2, chloroplastic
OF28009	42.2119	38.7785	40.1485	17.5954	10.2498	8.75799	-1.7077	3.67e-05	0.000659713	Down	ycf54	Uncharacterized protein ycf54
OF06588	11.5305	8.30306	8.93745	5.03279	2.31246	1.50777	-1.70703	0.00240116	0.0200602	Down
OF12519	125.423	74.1119	110.328	7.0412	73.1421	28.5008	-1.7053	0.00147197	0.0135861	Down	LBD21	LOB domain-containing protein 21
OF11763	57.489	156.603	62.7813	58.634	15.3746	11.3435	-1.70503	0.0453973	0.174221	Down	TPS9	Probable alpha,alpha-trehalose-phosphate synthase [UDP-forming] 9
OF02001	2.12382	1.00577	0.988164	0.107564	0.822193	0.398143	-1.70443	0.022767	0.107962	Down	CRF2	Ethylene-responsive transcription factor CRF2
OF15851	0.643925	1.3117	0.567326	0.180229	0.433105	0.0613395	-1.70431	0.0370195	0.151932	Down	E6	Protein E6
OF19704	1.74053	1.63617	1.4426	0.493424	0.167869	0.252734	-1.70325	0.022925	0.108459	Down	NERD	Zinc finger CCCH domain-containing protein 19
OF24858	9.35661	4.70708	7.24269	2.21943	3.51537	2.52727	-1.70304	0.000768609	0.00815292	Down	At2g36330	CASP-like protein 4A3
OF03262	16.487	19.649	23.9682	7.08857	7.96886	4.8476	-1.70259	5.05e-05	0.000853781	Down	At1g01500	Uncharacterized protein At1g01500
OF19971	1.59865	1.61278	3.08222	0.798576	0.703119	0.928656	-1.70249	0.0137885	0.0747182	Down
OF18525	19.7003	13.0673	13.8239	3.03848	5.43624	6.49521	-1.70219	5.07e-05	0.000856014	Down	WEX	Werner Syndrome-like exonuclease
OF12520	147.605	63.4742	123.978	23.3497	34.9419	49.8821	-1.70143	0.00113844	0.0111028	Down	ASIL2	Trihelix transcription factor ASIL2
OF11135	85.3212	82.2713	103.654	29.2456	30.463	28.1028	-1.69941	1.56e-05	0.000324664	Down	SRK2E	Serine/threonine-protein kinase SRK2E
OF11265	26.9214	58.6336	68.0884	12.8736	34.3706	3.86977	-1.69575	0.00495073	0.0347942	Down	FBA2	Fructose-bisphosphate aldolase 2, chloroplastic
OF00292	4.72225	5.122	2.91725	3.10926	0.607513	0.371718	-1.69495	0.00570859	0.0387724	Down
OF26844	87.2484	65.2317	66.3075	20.7126	25.0897	26.0241	-1.69425	2.6e-05	0.00049369	Down	RVE8	Protein REVEILLE 8
OF27977	35.44	37.4858	39.6225	15.9819	8.12315	13.4022	-1.69204	1.67e-05	0.000342472	Down	Os07g0679700	B3 domain-containing protein Os07g0679700
OF20488	3.18961	8.93336	4.26573	1.92733	1.56071	1.85855	-1.69025	0.00279918	0.0226472	Down	NTL9	Protein NTM1-like 9
OF16208	7.8223	12.3295	6.78467	3.97826	3.83716	1.83166	-1.68966	0.00126462	0.0120546	Down
OF13337	3.7994	6.29974	4.66731	0.615973	0.631764	1.75879	-1.6872	0.0168922	0.087042	Down	PGR5	Protein PROTON GRADIENT REGULATION 5, chloroplastic
OF07348	8.01157	12.435	9.0039	3.43923	3.87395	2.64928	-1.68661	0.000194613	0.0026732	Down	SYNC2	Asparagine--tRNA ligase, cytoplasmic 2
OF25134	1.96258	0.459952	0.501094	0.47868	0	0	-1.6859	0.00286017	0.0230037	Down
OF23504	32.9861	22.4672	14.6994	7.10801	5.98899	10.4717	-1.68571	0.00286122	0.0230045	Down	CAB6A	Chlorophyll a-b binding protein 6A, chloroplastic
OF15000	1.31989	1.84104	1.17608	0.0561669	1.03905	0.339012	-1.68555	0.0444964	0.172142	Down	At1g11820	Glucan endo-1,3-beta-glucosidase 1
OF24444	7.66311	4.09452	8.73867	3.94656	1.44254	1.45114	-1.68331	0.000560761	0.00634456	Down	AGL42	MADS-box protein AGL42
OF22264	11.1249	13.6739	16.1872	6.60274	4.13826	3.26935	-1.68168	2.93e-05	0.00054807	Down
OF05981	77.2807	72.4829	59.2473	35.9328	15.0977	17.2548	-1.68122	2.32e-05	0.000450453	Down
OF01717	78.3407	74.9257	63.8177	29.5867	19.8498	24.1523	-1.67896	1.92e-05	0.000383701	Down	MPK19	Mitogen-activated protein kinase 19
OF26691	11.047	6.77168	15.6485	4.28475	3.52952	2.9348	-1.6781	0.0025238	0.020854	Down	PNP1	Polyribonucleotide nucleotidyltransferase 1, chloroplastic
OF13269	46.5185	24.8991	64.0742	20.5037	12.3038	11.5137	-1.67778	0.00565739	0.0385292	Down	SUP	Transcriptional regulator SUPERMAN
OF20323	57.2864	41.6536	82.1078	22.0243	25.5785	15.32	-1.67714	6.81e-05	0.00109513	Down	R1	Alpha-glucan water dikinase, chloroplastic
OF04960	1.33916	0.868841	0.5288	0.319366	0.570246	0.322624	-1.67689	0.0384538	0.155584	Down	SPL13B	Squamosa promoter-binding-like protein 13B
OF00732	37.2184	30.2825	59.1597	13.2197	14.899	15.8407	-1.67639	9.76e-05	0.00148342	Down	SIS8	Probable serine/threonine-protein kinase SIS8
OF17800	93.307	89.9874	50.6055	39.3501	15.9933	17.0202	-1.67627	0.000518514	0.00597721	Down
OF07012	50.8567	42.8745	57.481	16.2278	17.2924	16.92	-1.67587	2.52e-05	0.000483354	Down	IVD	Isovaleryl-CoA dehydrogenase, mitochondrial
OF20814	14.664	6.75752	5.87777	1.77315	2.8548	2.78222	-1.67545	0.0116387	0.0660078	Down	NUDT25	Nudix hydrolase 25
OF00298	20.2616	14.3611	16.6902	6.49826	5.05273	8.49725	-1.67522	4.55e-05	0.000789991	Down	VAT1	Acetolactate synthase small subunit 1, chloroplastic
OF03958	3.69662	10.0578	8.6145	3.78457	2.43682	1.18238	-1.67426	0.00120511	0.0116049	Down	At3g15810	Protein LURP-one-related 12
OF25008	49.0654	33.1687	37.4879	17.6802	11.4688	10.9022	-1.67418	2.34e-05	0.000455342	Down	At1g33420	PHD finger protein At1g33420
OF17429	39.3513	25.2399	28.5288	10.3254	14.0737	41.7684	-1.67334	0.00269078	0.0219958	Down	FRO1	NADH dehydrogenase [ubiquinone] iron-sulfur protein 4, mitochondrial
OF10734	17.3822	28.6085	38.995	10.9939	13.0978	3.18818	-1.67271	0.00121515	0.0116735	Down	NFD4	Protein NUCLEAR FUSION DEFECTIVE 4
OF26427	1.32915	1.65002	1.02759	0.35183	0.564959	0.102455	-1.67257	0.00877081	0.0536518	Down		Putative glucose-6-phosphate 1-epimerase
OF03381	29.1156	15.8341	21.4593	7.9126	6.95842	7.44133	-1.67046	3.16e-05	0.000583422	Down	At1g01540	Probable serine/threonine-protein kinase At1g01540
OF23738	163.578	82.9548	93.9117	35.4333	46.1201	24.1538	-1.66968	0.000614755	0.00680125	Down	EFL1	Protein ELF4-LIKE 1
OF00853	12.4055	14.2829	17.5012	4.44733	9.53318	5.74217	-1.66965	0.00041115	0.00493743	Down	RPL35	50S ribosomal protein L35, chloroplastic
OF29816	1.37059	0.984085	1.43942	0.417806	0.375534	0.497918	-1.66897	0.0364682	0.150515	Down	MKK6	Mitogen-activated protein kinase kinase 6
OF04375	8.39067	12.3548	17.7054	4.2195	4.44492	3.11201	-1.66785	0.000938826	0.00947285	Down
OF23013	1.76985	2.65854	2.80351	0.366381	0.615728	1.46674	-1.66782	0.00190714	0.0167612	Down
OF06216	86.6963	61.8732	79.1947	59.6197	6.25296	9.68833	-1.66725	0.00253228	0.0209145	Down
OF27679	6.30041	2.78538	3.29066	1.15057	1.49182	0.943323	-1.66689	0.0172475	0.088444	Down	hh4	Histone H4
OF16312	22.0182	23.7535	23.9574	6.84187	8.02572	8.36835	-1.66667	3.52e-05	0.000638489	Down	KIPK2	Serine/threonine-protein kinase KIPK2
OF18730	10.1044	11.116	5.4989	4.82344	2.59557	2.20727	-1.66532	0.000863711	0.00887598	Down	SIP2-1	Probable aquaporin SIP2-1
OF27813	22.5413	32.889	28.2363	8.70089	11.9893	8.28496	-1.66436	2.98e-05	0.000554774	Down	THIC	Phosphomethylpyrimidine synthase, chloroplastic
OF28755	277.777	165.28	149.866	37.2157	56.6686	100.071	-1.66387	0.00148718	0.0136903	Down	CYP707A2	Abscisic acid 8'-hydroxylase CYP707A2
OF01627	33.3113	30.4181	32.0599	12.5624	8.74421	8.53826	-1.66365	5.18e-05	0.000869513	Down	MMS21	E3 SUMO-protein ligase MMS21
OF02449	35.604	24.2441	47.1767	12.5602	16.2088	7.58687	-1.66357	8.44e-05	0.00130751	Down
OF09575	18.0496	11.0803	14.3583	2.80075	7.27287	3.81888	-1.66268	0.000384508	0.00467956	Down	BPC7	Protein BASIC PENTACYSTEINE7
OF19716	2.06886	2.36369	1.48739	0	1.68295	0.0992991	-1.66057	0.0256906	0.118115	Down	WEX	Werner Syndrome-like exonuclease
OF23120	55.787	56.7409	87.279	18.546	21.1955	28.5426	-1.65999	3.32e-05	0.000609869	Down	IAA27	Auxin-responsive protein IAA27
OF23206	12.596	8.66601	7.68197	5.48332	1.41553	2.38498	-1.65968	0.00137825	0.0128914	Down
OF13321	4.20353	3.77664	5.54593	1.89195	2.01467	0.584585	-1.65846	0.000127247	0.00185189	Down	KIN10A	Kinesin-like protein KIN-10A
OF07306	18.4146	31.9523	24.1944	10.5019	5.31134	8.33569	-1.65844	8.42e-05	0.00130502	Down	PTI6	Pathogenesis-related genes transcriptional activator PTI6
OF22375	37.9064	28.0401	50.905	15.8448	16.7484	10.0442	-1.65682	4.26e-05	0.000752833	Down	At5g48970	Mitochondrial thiamine diphosphate carrier 2
OF27420	96.3215	60.4677	69.4618	16.4099	28.1854	31.063	-1.65666	5.08e-05	0.000856014	Down	SODCP	Superoxide dismutase [Cu-Zn], chloroplastic
OF11749	23.7609	23.6593	42.8949	5.43945	13.2892	10.5239	-1.65637	0.000278448	0.00359264	Down	ATJ16	Chaperone protein dnaJ 16
OF16348	13.3057	13.9801	7.12619	2.55412	6.48533	1.2217	-1.65609	0.00181351	0.0160712	Down
OF17141	14.3686	8.55359	14.588	3.52065	3.62475	1.6813	-1.65282	0.000366592	0.00451773	Down
OF26837	14.9428	14.6459	16.4085	4.36633	7.22244	4.29117	-1.65269	4.82e-05	0.00082389	Down	At1g67720	Probable LRR receptor-like serine/threonine-protein kinase At1g67720
OF28270	1.7167	2.00172	1.9156	0.311128	0.686863	0.585475	-1.65203	0.0132773	0.0728362	Down	MD1	Malate dehydrogenase
OF24231	54.7568	52.2457	64.3191	16.873	15.5647	21.4048	-1.65167	0.00123269	0.0117988	Down
OF26764	4.88104	3.67125	10.5701	1.27167	2.08832	3.1933	-1.65154	0.0331536	0.140945	Down	TCP11	Transcription factor TCP11
OF08506	13.2639	26.7551	12.2504	11.0406	6.53292	1.42603	-1.6515	0.0145179	0.0777588	Down	PIF1	Transcription factor PIF1
OF05474	50.6609	63.1527	79.0851	19.2026	28.4129	19.046	-1.65146	2.4e-05	0.000463289	Down	At5g13980	Probable alpha-mannosidase At5g13980
OF17126	23.5497	18.772	15.6271	5.60922	4.68831	7.17775	-1.65032	5.69e-05	0.000941976	Down
OF08324	45.4965	19.2643	29.2609	6.09825	11.6315	10.2357	-1.64844	0.0042833	0.0313281	Down	SK	Shikimate kinase, chloroplastic
OF23232	155.814	117.03	135.523	59.1605	39.4656	26.715	-1.64777	2.24e-05	0.000436851	Down	RH56	DEAD-box ATP-dependent RNA helicase 56
OF02478	41.2042	30.4029	25.123	11.8241	10.3534	11.8201	-1.6469	5.62e-05	0.000932688	Down	AHL10	AT-hook motif nuclear-localized protein 10
OF13393	86.4342	76.6661	87.7753	31.6971	26.1757	27.5624	-1.64606	3.35e-05	0.000612819	Down	cwf17	Pre-mRNA-splicing factor cwf17
OF05019	89.279	82.9788	98.1306	31.4699	28.2883	34.5119	-1.64495	2.8e-05	0.000527578	Down	GTE8	Transcription factor GTE8
OF17321	5.47142	2.52464	1.93402	0.703719	1.28183	0.837061	-1.6432	0.00242478	0.0201981	Down	At5g65660	Uncharacterized protein At5g65660
OF07057	73.9471	63.0068	95.7778	28.0296	35.3112	14.8282	-1.6417	2.6e-05	0.00049369	Down	PRR37	Two-component response regulator-like PRR37
OF29507	27.9744	9.37581	20.5813	3.63248	10.0686	6.89006	-1.6411	0.0170651	0.0877478	Down	GILT	Gamma-interferon-responsive lysosomal thiol protein
OF02892	16.7539	3.82224	17.1529	1.12935	6.84431	1.69995	-1.6405	0.0491131	0.184231	Down
OF06498	19.7411	19.7071	17.3056	9.07652	5.51523	3.91497	-1.64034	0.000262042	0.00341588	Down	CYP81E8	Cytochrome P450 81E8
OF26252	4.30676	3.99399	3.08581	0.0535536	3.50852	0.491259	-1.64004	0.01843	0.0926238	Down	UBP13	Ubiquitin carboxyl-terminal hydrolase 13
OF20435	46.7472	30.7721	32.2277	16.1824	11.8483	11.0794	-1.63941	0.000107729	0.00161692	Down	PTAC7	Protein PLASTID TRANSCRIPTIONALLY ACTIVE 7
OF02099	13.5653	31.4224	11.4409	9.0341	1.59638	7.58676	-1.63868	0.0192198	0.0952807	Down
OF18950	4.09889	6.47653	3.42382	2.83775	0.668888	1.65651	-1.63812	0.0134517	0.0734959	Down	CYP82A3	Cytochrome P450 82A3
OF06377	14.1748	11.2527	16.8311	2.62258	7.17679	3.99047	-1.63807	0.000156121	0.00220645	Down	PLT5	Polyol transporter 5
OF09625	170.191	238.822	114.396	60.0976	40.4235	81.0543	-1.63657	0.000582248	0.00652128	Down
OF17050	3.32307	3.41718	3.84915	1.53186	1.43865	1.0937	-1.63587	0.000755964	0.00805373	Down	BUBR1	Mitotic spindle checkpoint protein BUBR1
OF28195	15.4721	11.5025	18.1562	3.30439	9.55782	2.05001	-1.63499	0.000127566	0.00185544	Down
OF28812	46.2243	36.8092	52.8102	10.4473	22.718	14.6192	-1.63478	4.72e-05	0.000808793	Down
OF04654	26.1263	19.4705	34.9645	4.0148	17.9761	6.63473	-1.63463	0.00106449	0.0104863	Down	PHO1	Alpha-1,4 glucan phosphorylase L isozyme, chloroplastic/amyloplastic
OF00072	63.9998	55.23	74.8048	18.0702	18.7937	31.6323	-1.63453	3.79e-05	0.000679815	Down	PAA2	Copper-transporting ATPase PAA2, chloroplastic
OF20505	17.9322	18.8469	27.5615	6.12417	11.1202	5.09276	-1.63354	0.000599377	0.00667036	Down
OF18883	7.19452	3.97757	4.02264	2.81286	0.974687	0.9869	-1.63265	0.0435275	0.169845	Down		Eukaryotic translation initiation factor 6 (Fragment)
OF24155	0.46407	0.230138	1.17805	0.138667	0.0940739	0.185001	-1.63261	0.028041	0.124921	Down
OF06879	1.87694	2.04007	1.70549	0.018735	1.14259	0.805838	-1.63177	0.00305562	0.0242093	Down	BAM2	Leucine-rich repeat receptor-like serine/threonine-protein kinase BAM2
OF11677	11.1597	10.8023	9.62653	3.12434	2.6855	4.87994	-1.63152	0.000377597	0.00460691	Down	TCP14	Transcription factor TCP14
OF04544	1.53131	1.67807	1.14179	0.108372	0.770163	0.581741	-1.63071	0.0250795	0.116025	Down	DTX49	Protein DETOXIFICATION 49
OF24093	42.1915	58.2614	103.724	26.8705	33.6048	15.7142	-1.63055	0.00590901	0.0398004	Down	DSP1	Tyrosine-protein phosphatase DSP1
OF22417	27.1156	12.5747	15.9036	0.790639	5.80088	9.03367	-1.6302	0.00617876	0.0411413	Down
OF08204	5.85007	13.4486	9.69965	4.81578	2.63755	3.92654	-1.62871	0.000321013	0.00403535	Down	At5g09300	2-oxoisovalerate dehydrogenase subunit alpha 2, mitochondrial
OF07684	59.371	54.3506	71.5976	10.9852	22.5213	32.1041	-1.62869	4.62e-05	0.000798726	Down	Os07g0682400	Zinc finger CCCH domain-containing protein 53
OF29435	3.29302	3.71008	2.30632	0.342277	2.00074	0.947198	-1.62847	0.00337328	0.026059	Down	PUX10	Plant UBX domain-containing protein 10
OF28369	18.4208	14.5928	17.3195	3.20624	11.7574	2.31235	-1.62708	0.000103744	0.00156191	Down	KAO1	Ent-kaurenoic acid oxidase 1
OF04537	29.9575	19.8851	37.6557	7.32895	6.89707	16.0173	-1.62403	0.000680716	0.00739383	Down
OF15598	35.3216	32.7069	53.7357	9.70636	14.5104	19.8789	-1.62393	7.02e-05	0.00112502	Down	LPPD	Lipid phosphate phosphatase delta
OF04404	9.04381	10.1456	5.22499	0.62161	7.91776	0.903705	-1.62389	0.0217953	0.104653	Down
OF29743	91.3955	69.855	90.829	25.0253	39.3467	23.1571	-1.62257	3.45e-05	0.000628566	Down	ALE2	Receptor-like serine/threonine-protein kinase ALE2
OF02731	12.373	5.12377	7.00382	2.08069	4.71459	1.45969	-1.62196	0.030828	0.133629	Down	SIGC	RNA polymerase sigma factor sigC
OF19950	580.745	429.691	731.424	280.744	308.222	28.1857	-1.62081	0.000648838	0.00711394	Down
OF19406	81.8361	61.3145	75.673	10.4217	35.6284	35.5	-1.62081	5.97e-05	0.000981413	Down	At4g00755	F-box protein At4g00755
OF04933	2.60482	7.48656	6.04657	2.36071	1.12554	1.39744	-1.62011	0.00899526	0.0546149	Down	RBL9	RHOMBOID-like protein 9, chloroplastic
OF00331	1.25622	0.90528	1.15815	0.359769	0.339974	0.394181	-1.6195	0.017344	0.0887716	Down	IP5P4	Type I inositol polyphosphate 5-phosphatase 4
OF02837	13.916	11.2185	11.8826	5.30839	6.20981	1.13069	-1.61887	9.34e-05	0.00143108	Down	DDR4	DDT domain-containing protein DDR4
OF30063	78.9638	117.726	77.7957	22.8413	39.4662	35.4597	-1.61842	4.03e-05	0.00071753	Down		Pyrophosphate-energized vacuolar membrane proton pump
OF08471	0.810594	1.74098	1.28068	0.0654639	0.872175	0.399413	-1.61817	0.0283472	0.125971	Down	KRP3	Cyclin-dependent kinase inhibitor 3
OF29581	47.4799	41.431	65.5484	10.9796	31.4879	11.9201	-1.61803	4.59e-05	0.000794974	Down	LKR/SDH	Alpha-aminoadipic semialdehyde synthase
OF23209	28.8222	12.0971	47.8972	10.4348	7.48928	11.3271	-1.618	0.0410118	0.162782	Down	YALI0A18337g	Acyl-protein thioesterase 1
OF13181	96.4291	136.216	137.62	37.5572	48.0301	42.2855	-1.61794	3.5e-05	0.000636355	Down	LARP6B	La-related protein 6B
OF15892	4.50517	3.78203	1.83702	0	2.40979	1.16708	-1.61783	0.01367	0.0743232	Down	At5g45920	GDSL esterase/lipase At5g45920
OF08659	2.66145	5.17201	4.69132	2.13691	1.03337	1.13025	-1.61783	0.00685406	0.044475	Down
OF26795	662.2	1348.21	977.218	278.095	193.58	524.622	-1.61683	0.000986946	0.00988158	Down	PIP2-4	Aquaporin PIP2-4
OF27044	2.55914	1.71668	2.98113	1.01246	1.45204	0.243376	-1.61636	0.00119978	0.0115627	Down	RPPL1	Putative disease resistance RPP13-like protein 1
OF25671	21.2981	12.0986	19.7699	9.42405	6.06423	3.39924	-1.61545	0.000223056	0.00300646	Down
OF23034	7.26885	4.0483	5.66828	3.28638	4.53063	1.17208	-1.6152	0.00225528	0.0190603	Down	GLYR2	Glyoxylate/succinic semialdehyde reductase 2, chloroplastic
OF26161	9.29109	12.1541	9.3738	2.0741	6.5036	2.84386	-1.61495	0.00038925	0.00472785	Down	At3g50280	Uncharacterized acetyltransferase At3g50280
OF19076	0.76264	1.0681	0.875011	0.212963	1.52197	0	-1.61453	0.0491398	0.184274	Down	Os01g0813400	ADP-ribosylation factor 1
OF05148	316.059	438.369	208.253	89.0171	120.612	133.394	-1.61282	0.000658758	0.00720655	Down	FDH1	Formate dehydrogenase, mitochondrial
OF10884	1.24193	1.22891	1.20908	0.0892777	0.761007	0.405241	-1.61195	0.00460189	0.0330497	Down	FPP7	Filament-like plant protein 7
OF20475	0.565388	2.23985	2.98806	0.452767	0.915494	0.545698	-1.6117	0.0460146	0.175872	Down	MAA3	Probable helicase MAGATAMA 3
OF10470	86.9901	63.0502	49.4338	17.9241	31.6062	18.6353	-1.61117	0.000108347	0.0016252	Down	LAX2	Auxin transporter-like protein 2
OF07816	1.71635	3.35331	3.98346	1.64921	0.267741	1.37265	-1.60972	0.00495421	0.0347976	Down	UGT75L6	Crocetin glucosyltransferase, chloroplastic
OF22202	1.89348	1.9882	3.99469	0.445974	1.95538	0.900304	-1.60946	0.00173044	0.0154639	Down	At1g54570	Acyltransferase-like protein At1g54570, chloroplastic
OF12811	0	0.215651	0	0	0.449884	0	-1.60912	0.00356262	0.0271265	Down	LPEAT2	Lysophospholipid acyltransferase LPEAT2
OF05846	10.5137	10.3959	13.8363	3.04439	3.84293	4.57264	-1.60784	0.000256585	0.00336021	Down	UGT89A2	UDP-glycosyltransferase 89A2
OF17224	4.12009	10.5915	5.15876	2.27673	3.37854	1.52971	-1.60576	0.0171223	0.0879546	Down
OF14331	1.40529	0.897951	1.73775	0.205999	0.712861	0.538465	-1.60515	0.0308405	0.133633	Down	TUBB1	Tubulin beta-1 chain
OF27855	59.8199	106.392	64.2286	49.6839	9.5124	19.8958	-1.60462	0.00203996	0.0176743	Down	At5g58620	Zinc finger CCCH domain-containing protein 66
OF18968	1.17838	1.83766	3.3989	0.279586	1.62596	0.461483	-1.60409	0.0272076	0.122622	Down	ANT	AP2-like ethylene-responsive transcription factor ANT
OF06361	55.199	69.9085	53.8387	24.1329	14.5823	20.6553	-1.60328	4.97e-05	0.000844131	Down	At1g63850	BTB/POZ domain-containing protein At1g63850
OF11170	1.80967	7.70664	7.75319	2.51805	2.89682	1.26738	-1.60265	0.0244888	0.114026	Down	CCS1	Cytochrome c biogenesis protein CCS1, chloroplastic
OF22500	22.7903	19.7046	30.7671	11.2477	10.0256	5.01654	-1.60199	4.49e-05	0.000784319	Down	CHR12	Probable ATP-dependent DNA helicase CHR12
OF05693	1.7913	2.61422	2.49753	0.483108	1.2475	0.396968	-1.60158	0.00118794	0.0114757	Down
OF01190	59.8134	53.3768	66.1791	24.1701	23.0826	15.3364	-1.60015	5.49e-05	0.000915958	Down	RGLG4	E3 ubiquitin-protein ligase RGLG4
OF09771	15.3976	17.27	21.6505	7.65047	5.49391	5.82576	-1.59947	9.04e-05	0.00139384	Down
OF09372	81.2046	36.0561	70.3807	18.4334	34.2737	23.4295	-1.59947	0.00478634	0.0339994	Down
OF16714	10.9873	5.34494	9.10451	4.7862	3.24181	0.676515	-1.59809	0.00574367	0.0389296	Down	EDL3	EID1-like F-box protein 3
OF21323	1.55678	1.01334	0.715656	0.0463176	0.95408	0.33341	-1.59657	0.028753	0.127311	Down	BHLH137	Transcription factor bHLH137
OF29137	0.745489	0.637523	0.602709	0.382015	0.0519805	0.258516	-1.59634	0.0331064	0.140843	Down	RPA1B	Replication protein A 70 kDa DNA-binding subunit B
OF08274	206.048	269.005	163.021	74.0635	55.5374	88.3948	-1.59596	4.04e-05	0.000719674	Down	PME51	Probable pectinesterase/pectinesterase inhibitor 51
OF10048	30.2318	18.8335	15.1469	8.81939	6.5073	5.80674	-1.59567	0.00109767	0.0107352	Down
OF02019	10.3202	10.0509	12.0445	2.2295	5.82636	3.06215	-1.59457	0.000284001	0.0036508	Down	GSVIVT00026920001	Probable polygalacturonase
OF11725	0.47216	0.310113	0.689735	0.257298	0.105652	0.367988	-1.59262	0.0450083	0.173381	Down
OF10875	51.082	48.2579	53.0816	27.0157	15.9376	9.01514	-1.5926	4.64e-05	0.000800377	Down	ABF2	ABSCISIC ACID-INSENSITIVE 5-like protein 5
OF22903	17.0283	38.4536	23.8085	4.34749	6.7229	17.3435	-1.59229	0.00877006	0.0536518	Down	PGDH2	D-3-phosphoglycerate dehydrogenase 2, chloroplastic
OF26778	368.923	272.67	333.72	135.766	132.222	70.6673	-1.5917	4.27e-05	0.00075333	Down	CP29B	RNA-binding protein CP29B, chloroplastic
OF17673	96.6079	79.7293	75.0325	23.1002	30.945	33.0237	-1.59165	0.000146104	0.00208173	Down
OF07181	13.9022	10.1622	11.6456	4.69055	4.80162	3.92805	-1.59136	0.000457488	0.0054115	Down	PCNA	Proliferating cell nuclear antigen
OF15475	18.8029	20.1527	22.6445	5.93309	8.52774	6.33919	-1.59123	5.55e-05	0.000923814	Down	ABCB29	ABC transporter B family member 29, chloroplastic
OF29966	87.4314	217.469	105.994	46.2902	22.019	76.2251	-1.59103	0.0132231	0.0725712	Down
OF09803	0.695828	2.14918	0.228863	0.670105	0.684402	0.700695	-1.5892	0.0126179	0.0701634	Down
OF16188	4.51419	6.96695	3.88798	1.32602	1.36058	3.28023	-1.58886	0.0263344	0.119836	Down	PSAK	Photosystem I reaction center subunit psaK, chloroplastic
OF28577	168.258	109.952	112.828	39.9421	62.6251	42.6825	-1.58828	6.62e-05	0.00107074	Down	BBX24	B-box zinc finger protein 24
OF17987	20.537	23.352	24.6876	6.56586	3.23473	12.7844	-1.58658	0.000848523	0.00876115	Down	VQ31	VQ motif-containing protein 31
OF01909	2.26512	3.14012	4.26	1.60804	1.30586	1.03345	-1.58617	0.000650267	0.00712642	Down	SAMC1	S-adenosylmethionine carrier 1, chloroplastic/mitochondrial
OF18669	10.9393	3.2831	3.7578	1.17211	0.53883	1.66541	-1.58605	0.0462876	0.176602	Down	KIN4C	Kinesin-like protein KIN-4C
OF20185	10.3753	14.5591	13.8853	4.20206	3.92006	5.71054	-1.58551	9.25e-05	0.00141997	Down	VIII-1	Myosin-1
OF00779	2.38418	2.52428	0.552788	0.594394	0.100778	0.79854	-1.58501	0.0378501	0.154008	Down	PAP17	Purple acid phosphatase 17
OF04129	36.5784	33.754	32.6717	9.18067	13.9587	13.7265	-1.58406	8.24e-05	0.00128149	Down	TH2	Bifunctional TH2 protein, mitochondrial
OF29224	2.75677	3.59879	3.33014	0.559154	2.08776	0.68349	-1.58365	0.00209507	0.0180241	Down	CHLP	Geranylgeranyl diphosphate reductase, chloroplastic
OF04007	28.9127	54.9518	36.064	4.93573	31.4045	1.97283	-1.58318	0.00468493	0.0334638	Down		Defensin-like protein
OF20893	180.108	125.474	211.879	85.3066	45.1847	43.5412	-1.5811	4.59e-05	0.00079504	Down	UGT88A1	UDP-glycosyltransferase 88A1
OF02936	13.925	10.0081	9.40209	4.69733	2.88899	4.28506	-1.58082	0.000295458	0.00378217	Down
OF18541	5.2181	8.76374	6.05538	4.23888	1.47359	2.08168	-1.57998	0.000326685	0.00409193	Down	At3g05640	Probable protein phosphatase 2C 34
OF13703	48.5596	47.2269	44.9687	19.0215	17.3156	14.4576	-1.57849	5.95e-05	0.00098043	Down	SDIR1	E3 ubiquitin-protein ligase SDIR1
OF22487	59.2402	53.4472	27.0563	17.174	17.8207	11.6115	-1.57818	0.000538258	0.00616145	Down
OF29248	8.56362	11.6662	6.98145	6.88696	2.42181	0.941227	-1.57785	0.00482542	0.0341777	Down	TCP14	Transcription factor TCP14
OF10233	36.1005	32.2597	33.5953	13.1795	11.3542	11.6203	-1.57782	0.000110865	0.00165385	Down	CHLM	Magnesium protoporphyrin IX methyltransferase, chloroplastic
OF00116	227.478	222.144	227.04	81.2263	119.317	38.4083	-1.57649	4.88e-05	0.000830504	Down	At3g01520	Universal stress protein A-like protein
OF10471	70.1712	48.7434	54.3727	15.8412	23.8804	29.0077	-1.57485	0.000240205	0.00319186	Down	RPS31	30S ribosomal protein S31, chloroplastic
OF16333	86.1399	59.6941	63.6441	22.4781	37.7998	15.5551	-1.5746	6.44e-05	0.00104715	Down	TD1	Threonine dehydratase 1 biosynthetic, chloroplastic
OF10387	2.17738	2.2893	2.44582	0.92493	1.18347	0.286948	-1.57339	0.00300034	0.0239002	Down	KIN10B	Kinesin-like protein KIN-10B
OF06604	181.873	129.569	186.534	51.9599	66.3349	65.0684	-1.57255	6.29e-05	0.00102733	Down	DHS2	Phospho-2-dehydro-3-deoxyheptonate aldolase 2, chloroplastic
OF15702	5.42019	7.01766	7.77549	2.52502	2.46265	2.60239	-1.57174	0.000126319	0.00184058	Down	SPBC543.02c	DnaJ homolog subfamily C member 7 homolog
OF09622	3.40224	2.09882	2.29352	0.30354	1.11459	1.27873	-1.57011	0.0155091	0.0816533	Down	Os04g0590900	E3 ubiquitin-protein ligase Os04g0590900
OF09354	5.35219	2.23118	2.99877	1.88873	1.21401	0.577849	-1.57004	0.0381703	0.154873	Down	TUBB6	Tubulin beta-6 chain
[truncated: 3,553 more rows]

## Sheet: Table S3
Table S3 Differentially expressed genes identified between stage I and stage III in the endocarp of “Dapao”.
gene_id	Expression_stage I_1	Expression_stage I_2	Expression_stage I_3	Expression_stage III_1	Expression_stage III_2	Expression_stage III_3	log2FoldChange	pValue	qValue	Regulation	gene_symbol	description
OF16392	102.67	30.3101	119.585	0.0765757	0	0	-12.0515	1.83e-12	6.59e-11	Down	HSFB4	Heat stress transcription factor B-4
OF10064	23.9589	20.1659	6.23894	0	0	0	-11.5808	7.2e-12	2.44e-10	Down	ICS2	Isochorismate synthase 2, chloroplastic
OF14974	10.997	10.1044	24.2213	0	0	0	-11.3841	9.85e-15	4.84e-13	Down	KAT1	Potassium channel KAT1
OF22781	50.3762	66.154	86.9172	0.123812	0	0	-11.0706	7.76e-52	8.27e-49	Down	CLH2	Chlorophyllase-2, chloroplastic
OF22731	142.232	27.5098	203.549	0.0813905	0.0974878	0.0420431	-11.0609	3.97e-09	9.32e-08	Down	SEOB	Protein SIEVE ELEMENT OCCLUSION B
OF08375	19.0992	7.15228	20.0207	0	0	0	-10.7414	1.09e-14	5.29e-13	Down	UFC	Protein UPSTREAM OF FLC
OF28855	153.095	20.4083	54.8528	0	0	0.190176	-10.6884	1.99e-05	0.000217809	Down	LSD1	Protein LSD1
OF29822	8.79282	17.9137	20.7879	0	0	0	-10.5817	3.98e-30	7.94e-28	Down	PME53	Probable pectinesterase 53
OF08631	55.4056	20.5808	83.2401	0	0.137124	0	-10.4625	3.1e-11	9.88e-10	Down	SCL32	Scarecrow-like protein 32
OF25169	93.9703	87.4415	42.4356	0.0256691	0.0983686	0.0265168	-10.3274	3.13e-24	3.91e-22	Down	LAC14	Laccase-14
OF28453	269.859	206.092	517.555	0.365974	0.148999	0.592241	-9.70305	1.45e-14	6.95e-13	Down	ANN4	Annexin D4
OF16680	655.398	135.497	288.924	0.159116	0.301396	0.490737	-9.61948	6.18e-07	9.73e-06	Down	FAF2	Protein FANTASTIC FOUR 2
OF24042	519.887	132.097	355.794	0.609955	0.571049	0.373324	-9.51555	6.52e-10	1.73e-08	Down
OF13856	16.2846	2.03647	5.20756	0	0	0.049899	-9.51375	0.000292408	0.00226612	Down	PER19	Peroxidase 19
OF02871	13.7516	7.61723	20.9574	0	0	0.0872521	-9.46133	2.96e-14	1.37e-12	Down
OF05048	6.20138	2.59794	4.51261	0	0	0	-9.132	4.07e-13	1.62e-11	Down	COL16	Zinc finger protein CONSTANS-LIKE 16
OF10672	0.129228	0.187838	0.130239	0	0	0	-9.09343	6.8e-14	3e-12	Down	GME-2	GDP-mannose 3,5-epimerase 2
OF07519	114.755	61.8494	56.3013	0.219581	0	0.225941	-9.03982	9.72e-18	6.38e-16	Down
OF10392	97.008	143.249	423.106	0.154513	0.37019	0.720892	-9.02056	6.75e-06	8.36e-05	Down	EXPA6	Expansin-A6
OF01003	307.173	485.586	720.213	1.43687	0.942358	0.536705	-8.86911	1.38e-17	8.85e-16	Down	PER72	Peroxidase 72
OF02433	7.24857	0.784576	10.1096	0	0	0.0211247	-8.80584	1.38e-05	0.000158699	Down	ABCB11	ABC transporter B family member 11
OF04666	23.8062	15.6934	60.671	0	0	0	-8.74193	5.17e-06	6.57e-05	Down
OF00720	7.03121	8.64358	18.7671	0	0	0.0738293	-8.49655	8.14e-11	2.48e-09	Down	DOX2	Alpha-dioxygenase 2
OF10965	56.2884	81.3063	25.8194	0.134202	0.254976	0.138068	-8.41576	3.03e-11	9.66e-10	Down		Basic form of pathogenesis-related protein 1
OF05612	47.9043	17.2954	49.448	0	0.299718	0.163935	-8.19716	4.98e-12	1.71e-10	Down	ARR4	Two-component response regulator ARR4
OF09504	11.1926	5.92754	5.54875	0	0.0303979	0.0654833	-8.1936	8.69e-13	3.32e-11	Down	MGL	Methionine gamma-lyase
OF20348	105.458	97.7062	26.2639	0.236472	0.180819	0.245003	-8.11317	1.56e-09	3.87e-08	Down	MENB	1,4-dihydroxy-2-naphthoyl-CoA synthase, peroxisomal
OF05724	4.41076	0.670035	0.63312	0	0.025252	0	-8.11039	0.00781379	0.0360325	Down	At1g73050	(R)-mandelonitrile lyase-like
OF07292	128.916	116.154	188.109	0.355253	0.135799	0.952158	-8.02115	4.23e-34	1.15e-31	Down	EXPA8	Expansin-A8
OF21904	9.81638	5.30937	8.26456	0	0.0919061	0.0495255	-7.94222	6.16e-26	9.03e-24	Down	BHLH25	Transcription factor bHLH25
OF02662	73.7596	78.6371	111.704	0.496302	0.105705	0.227239	-7.94081	9.75e-49	7.24e-46	Down	BHLH93	Transcription factor bHLH93
OF17809	96.7261	67.6355	53.3016	0.369045	0.303563	0.163359	-7.88705	8.08e-24	9.66e-22	Down	PER16	Peroxidase 16
OF18211	11.9159	1.75506	10.0084	0	0.0770121	0.0824786	-7.85896	2.14e-05	0.000232698	Down	WOX4	WUSCHEL-related homeobox 4
OF23090	14.2457	6.11296	10.2739	0.136881	0	0	-7.80467	2.44e-12	8.65e-11	Down	VSPA	Stem 28 kDa glycoprotein
OF25289	9.04281	3.81663	4.57305	0	0	0	-7.77224	2.06e-08	4.35e-07	Down		Thioredoxin M-type, chloroplastic
OF07009	7.77791	2.88668	11.2617	0.0355963	0.0344059	0.0368301	-7.7408	1.44e-08	3.11e-07	Down
OF14649	1.68545	1.81233	3.15972	0	0	0.0505126	-7.73518	5.2e-15	2.66e-13	Down	THI1-2	Thiamine thiazole synthase 2, chloroplastic
OF12842	4.41033	1.80561	4.25721	0	0	0.0714763	-7.71041	1.18e-10	3.52e-09	Down	ZFP3	Zinc finger protein 3
OF26211	5.12147	4.70849	13.1748	0	0.0461026	0.0497245	-7.67966	2.66e-08	5.48e-07	Down	PSBO	Oxygen-evolving enhancer protein 1, chloroplastic
OF06276	16.8571	0.443695	3.79203	0	0	0	-7.6166	0.00929852	0.0414593	Down	SAUR20	Auxin-responsive protein SAUR20
OF26798	9.25609	18.0535	39.4411	0.113642	0	0.259005	-7.58428	1.83e-06	2.59e-05	Down	CCR1	Serine/threonine-protein kinase-like protein CCR1
OF14578	59.8618	73.416	14.4497	0.119297	0.170784	0.369447	-7.5493	5.1e-07	8.19e-06	Down	EXL7	Protein EXORDIUM-like 7
OF17657	44.9206	31.792	47.9194	0.406988	0.277036	0.238937	-7.51311	2.28e-34	6.66e-32	Down	BHLH35	Transcription factor bHLH35
OF12363	0	0.0591086	0	0	0	0	-7.47895	3.86e-08	7.72e-07	Down	CNGC1	Cyclic nucleotide-gated ion channel 1
OF23137	28.7399	17.4042	33.0551	0.177671	0	0	-7.45514	6.89e-21	6.35e-19	Down	PSAH2	Photosystem I reaction center subunit VI-2, chloroplastic
OF25166	19.7098	12.2866	14.8156	0.0534068	0.153727	0.082767	-7.35526	1.31e-26	2.02e-24	Down	LAC14	Laccase-14
OF23531	21.7554	15.5186	5.76433	0	0.1939	0.0700955	-7.29468	1.78e-08	3.79e-07	Down	ARP1	Probable RNA-binding protein ARP1
OF16812	5.53832	2.4065	7.49647	0	0	0.0652319	-7.26915	3.93e-07	6.46e-06	Down		Desiccation-related protein PCC13-62
OF03134	13.3821	2.15847	1.47846	0	0	0.121182	-7.25005	0.0131804	0.0548361	Down	C1	Anthocyanin regulatory C1 protein
OF05466	57.8679	11.146	110.517	0.765904	0	0	-7.23342	0.00025873	0.00203799	Down
OF04563	22.4444	18.8427	31.2812	0.326698	0.0419207	0.0225148	-7.23321	6.48e-37	2.15e-34	Down
OF29189	108.317	53.4932	237.575	1.08093	1.62601	0.221644	-7.20576	3.68e-05	0.00037369	Down
OF12821	0.853155	2.54247	0.741339	0	0	0	-7.11355	3.63e-05	0.000369942	Down	At5g10770	Aspartyl protease family protein At5g10770
OF01804	4.51711	1.83368	0.324792	0	0.289463	0	-7.04197	2.45e-07	4.22e-06	Down	ZPR1	Protein LITTLE ZIPPER 1
OF29807	34.7977	21.3383	23.5014	0.0994775	0.1913	0.567781	-7.00633	1.03e-19	8.55e-18	Down	LRX2	Leucine-rich repeat extensin-like protein 2
OF14843	1.3437	0.93733	0.292986	0	0	0.0223799	-7.00603	6.31e-05	0.000599803	Down	CSLE6	Cellulose synthase-like protein E6
OF00996	1.0012	2.91951	0.580424	0	0.0767954	0	-6.97093	0.000380209	0.00283623	Down
OF22579	7.69488	17.44	8.69244	0.464874	0	0	-6.97049	1.25e-12	4.64e-11	Down
OF11686	119.363	61.9976	128.949	0.781847	0.886958	0.549772	-6.96382	1.72e-17	1.1e-15	Down	ATHB-13	Homeobox-leucine zipper protein ATHB-13
OF30081	76.5773	51.2494	79.8576	0.716001	0.559533	0.139979	-6.9035	3.63e-34	1.02e-31	Down
OF16787	15.5708	14.6906	48.4153	0.054079	0.442428	0.307945	-6.88652	1.86e-05	0.000205662	Down	At1g03010	BTB/POZ domain-containing protein At1g03010
OF24595	36.4418	54.4092	72.8085	0.453293	0.502918	0.504237	-6.84204	2.37e-22	2.52e-20	Down	BA13	Cytochrome P450 85A
OF15122	23.0737	26.4324	8.26497	0.374322	0.0554802	0.149143	-6.79555	1.06e-09	2.72e-08	Down	AAE14	2-succinylbenzoate--CoA ligase, chloroplastic/peroxisomal
OF07342	401.176	398.99	198.29	3.36904	4.60606	0.790727	-6.77667	9.98e-19	7.43e-17	Down	DIR1	Putative lipid-transfer protein DIR1
OF12210	5.22762	10.7823	6.28451	0	0.120001	0.0863529	-6.77207	9.25e-17	5.61e-15	Down	LAX3	Auxin transporter-like protein 3
OF00440	10.5304	4.93437	13.4575	0.181515	0.0250071	0.0268532	-6.75376	9.83e-13	3.71e-11	Down	At1g03010	BTB/POZ domain-containing protein At1g03010
OF05584	1.63796	1.92174	4.58786	0	0	0	-6.74549	3.12e-06	4.19e-05	Down	RSS3	Protein RICE SALT SENSITIVE 3
OF17936	100.396	43.0761	70.9822	0.330445	1.27244	0.343641	-6.73526	1.58e-14	7.51e-13	Down	ERF003	Ethylene-responsive transcription factor ERF003
OF12178	51.7954	16.5947	25.5331	0.300656	0.143184	0.23371	-6.72469	9.67e-07	1.46e-05	Down
OF18596	17.3988	7.51189	19.9316	0.130888	0.12559	0.135582	-6.70373	5.63e-10	1.51e-08	Down	PBL27	Serine/threonine-protein kinase PBL27
OF06293	1.38401	2.01707	1.50918	0	0.0640086	0	-6.69334	1.39e-12	5.09e-11	Down	At4g39010	Endoglucanase 24
OF00735	4.22044	4.03635	4.10535	0.0265966	0.0254542	0	-6.68989	4.12e-33	1.06e-30	Down	NMT1	Phosphoethanolamine N-methyltransferase 1
OF15107	152.539	89.2506	105.755	0.860134	1.15075	1.55334	-6.64938	5.46e-22	5.65e-20	Down
OF03859	0.279471	1.0615	1.92187	0.0180038	0	0	-6.64569	0.000289943	0.00224844	Down
OF02801	0.732529	0.355325	3.50232	0.0469436	0	0	-6.63213	0.00729831	0.0340657	Down	PRK5	Pollen receptor-like kinase 5
OF22550	73.849	20.9939	42.8089	0.703257	0.439542	0	-6.62106	2.94e-06	3.97e-05	Down
OF18318	2.52349	1.28574	3.07304	0	0.0516801	0	-6.60064	7.92e-11	2.41e-09	Down	GATA9	GATA transcription factor 9
OF12119	9.83903	4.15356	3.33371	0.141465	0	0	-6.59347	9.06e-06	0.000109171	Down	HSR201	Benzyl alcohol O-benzoyltransferase
OF07682	9.72098	6.73769	7.8988	0	0.151146	0.032471	-6.58089	3.77e-34	1.05e-31	Down	CKX6	Cytokinin dehydrogenase 6
OF16578	0.304061	0.256288	0.745271	0	0.0404979	0	-6.56754	9.23e-07	1.4e-05	Down	MET1	Protein MET1, chloroplastic
OF13979	1.66745	2.61588	1.47227	0	0.0846794	0	-6.56259	9.47e-07	1.43e-05	Down	At3g10080	Germin-like protein subfamily 3 member 2
OF19112	12.3221	24.2119	16.3144	0	0.472945	0.139889	-6.54428	8.75e-23	9.75e-21	Down
OF28168	2.87941	0.532555	0.88772	0	0.0631869	0	-6.51284	0.00272063	0.0150903	Down	OFP13	Transcription repressor OFP13
OF26781	2.06029	0.65378	0.50516	0.0809056	0	0	-6.51181	0.0018852	0.0111317	Down	LOG3	Cytokinin riboside 5'-monophosphate phosphoribohydrolase LOG3
OF02111	2.08853	5.60802	3.45516	0.10237	0	0	-6.46822	6.21e-09	1.42e-07	Down	MYC3	Transcription factor MYC3
OF20400	6.25638	4.43904	3.85825	0.0305979	0	0	-6.44874	7.67e-20	6.48e-18	Down	CEL1	Endoglucanase 8
OF24372	1.14083	0.623752	0.808878	0	0	0	-6.42026	3.77e-06	4.95e-05	Down	AAP3	Amino acid permease 3
OF29439	3.30065	1.07396	7.61899	0	0.122395	0.0293467	-6.41892	0.000577005	0.00404448	Down	RGI3	LRR receptor-like serine/threonine-protein kinase
OF22770	0.157412	1.78307	0.24089	0	0	0.0798144	-6.41841	0.0138531	0.0570346	Down	AKR1	Probable aldo-keto reductase 1
OF27151	3.44668	3.06997	5.83042	0	0.0903914	0.0489712	-6.39964	2.75e-23	3.2e-21	Down
OF26002	59.4869	33.9246	37.3126	0.267143	0.746261	0.271984	-6.37012	1.08e-17	7.01e-16	Down
OF18660	4.41767	2.75072	2.85162	0	0.186622	0	-6.36973	2.81e-10	7.95e-09	Down	TIP1-1	Aquaporin TIP1-1
OF21508	1.18449	1.59986	1.36792	0	0.061582	0	-6.36494	2.73e-10	7.72e-09	Down	At5g20260	Probable glycosyltransferase At5g20260
OF17998	8.82272	3.52719	11.3741	0.471183	0	0	-6.34344	4.06e-08	8.08e-07	Down
OF10140	2.61344	1.14627	2.25777	0.0282645	0	0	-6.3434	3.18e-09	7.56e-08	Down	SPL6	Squamosa promoter-binding-like protein 6
OF25624	72.9999	42.6433	152.152	0.692871	1.32413	1.2346	-6.33758	2.66e-06	3.64e-05	Down	BGLU44	Beta-glucosidase 44
OF05139	51.1206	20.4317	7.35529	0.135395	0.216848	0.700806	-6.33702	0.00128645	0.00809568	Down	At5g14450	GDSL esterase/lipase At5g14450
OF22728	188.764	142.471	199.382	1.32274	1.52548	3.214	-6.33349	2.81e-60	5.74e-57	Down	SEOB	Protein SIEVE ELEMENT OCCLUSION B
OF16128	140.513	36.5615	44.4307	0.346743	1.0821	0.355892	-6.30248	0.000133984	0.001148	Down
OF17085	1.64596	2.13583	10.0352	0.0740529	0.0710437	0.0384081	-6.28624	0.00753133	0.0349735	Down	GAPB	Glyceraldehyde-3-phosphate dehydrogenase B, chloroplastic
OF12365	16.9856	34.0457	14.6816	0.162073	0.467133	0	-6.26467	3.11e-10	8.7e-09	Down	CNGC10	Probable cyclic nucleotide-gated ion channel 10
OF23183	7.1015	30.617	2.03261	0.115599	0.109038	0	-6.25854	0.0116382	0.0495731	Down	AUX22	Auxin-induced protein AUX22
OF25181	205.739	130.053	117.85	2.63378	1.92964	1.25079	-6.24424	2.9e-19	2.29e-17	Down	At4g09670	Uncharacterized oxidoreductase At4g09670
OF23822	1.61853	0.841046	0.885932	0	0	0.0728066	-6.23381	4.52e-06	5.81e-05	Down	EXPA8	Expansin-A8
OF12665	0.530787	0.613967	0.899546	0	0	0	-6.22288	2.1e-07	3.67e-06	Down	PPL1	PsbP-like protein 1, chloroplastic
OF16989	0.929781	1.39852	0.236098	0.0449	0	0	-6.21492	0.000118832	0.00103408	Down	AT4	Acyl transferase 4
OF13505	18.2019	5.57808	9.61828	0.28802	0.274332	0	-6.21259	9.05e-06	0.000109132	Down
OF28502	67.6474	42.161	74.5128	0.67601	0.300417	1.45591	-6.19258	6.98e-22	7.09e-20	Down
OF00233	353.106	133.378	331.073	3.0134	3.87335	3.11868	-6.19176	5.41e-10	1.46e-08	Down	At4g17486	DeSI-like protein At4g17486
OF09095	99.7741	69.6879	64.3142	0.660046	1.20688	0.548673	-6.18104	1.45e-32	3.57e-30	Down	CAB13	Chlorophyll a-b binding protein 13, chloroplastic
OF27070	1.38308	2.57146	5.64906	0	0	0	-6.16507	1.55e-09	3.86e-08	Down	At3g51950	Zinc finger CCCH domain-containing protein 46
OF26201	16.162	6.24954	25.2038	0.270995	0.172024	0.093455	-6.15439	3.55e-06	4.71e-05	Down	DOF3.4	Dof zinc finger protein DOF3.4
OF17019	9.1359	7.20704	9.50646	0.0753087	0.144128	0.194646	-6.12575	1.96e-31	4.36e-29	Down	MAN4	Mannan endo-1,4-beta-mannosidase 4
OF30380	1.87246	1.3295	0.235552	0	0	0	-6.10442	4.61e-05	0.000455272	Down
OF05331	5.64257	11.7611	2.44406	0	0	0.352572	-6.09881	0.000129771	0.00111815	Down	At1g71691	GDSL esterase/lipase At1g71691
OF06456	1.36433	2.98723	1.27162	0	0	0	-6.096	5.01e-06	6.39e-05	Down	KRP7	Cyclin-dependent kinase inhibitor 7
OF16892	53.3014	41.5924	72.3035	0.466654	1.64668	0.476876	-6.07915	1.15e-18	8.5e-17	Down	ZFP6	Zinc finger protein 6
OF13840	1.89344	1.83811	1.89601	0	0.0370739	0.0800202	-6.07075	2.16e-15	1.16e-13	Down	SCPL18	Serine carboxypeptidase-like 18
OF26526	77.9139	18.7316	67.1466	0.499155	0.802078	1.23961	-6.01238	9.52e-07	1.44e-05	Down	IAA16	Auxin-responsive protein IAA16
OF20349	25.4435	22.8056	4.43716	0.459341	0.263967	0.14294	-6.01205	1.98e-05	0.00021647	Down	MENB	1,4-dihydroxy-2-naphthoyl-CoA synthase, peroxisomal
OF30326	2.05448	1.67568	4.69192	0	0	0	-5.98966	3.86e-05	0.000389701	Down
OF16757	12.5838	5.15456	5.36027	0.194178	0.186478	0.067266	-5.97008	9.86e-06	0.000117707	Down	EMB3004	Bifunctional 3-dehydroquinate dehydratase/shikimate dehydrogenase, chloroplastic
OF13432	106.064	86.6056	101.669	1.85932	1.78683	0.735629	-5.96703	3.75e-53	4.83e-50	Down	MAKR1	Probable membrane-associated kinase regulator 1
OF00014	18.4393	7.12384	89.4634	0.251184	0.964546	0.490455	-5.94183	0.0214055	0.0805254	Down	AAO	L-ascorbate oxidase
OF23199	0.692754	0.867659	0.388403	0	0	0.0427565	-5.904	5.72e-05	0.000550046	Down	RPT3	Root phototropism protein 3
OF13211	0.380571	0.623482	1.28881	0	0	0.127619	-5.88586	6.62e-05	0.000624468	Down
OF26290	28.509	5.89317	28.7812	0.343413	0.984174	0.2118	-5.85595	1.78e-05	0.00019852	Down	ZHD1	Zinc-finger homeodomain protein 1
OF18625	1.44271	3.22687	6.94808	0.0901758	0.0574284	0.0618266	-5.85406	0.000170262	0.00141628	Down	At4g27190	Disease resistance protein At4g27190
OF25647	19.744	7.00588	24.5247	0.501956	0.260256	0.423324	-5.84577	4.35e-07	7.05e-06	Down	POPTR_0012s05040g	L-Ala-D/L-amino acid epimerase
OF20790	0.875334	0.451006	0.824502	0.0373041	0	0	-5.84097	4.38e-05	0.000434958	Down	HIPP37	Heavy metal-associated isoprenylated plant protein 37
OF11742	49.334	11.0443	46.2863	0	0.652844	1.72323	-5.83042	9.78e-06	0.000116911	Down	ARR4	Two-component response regulator ARR4
OF20487	4.02657	29.5024	4.97478	0.246464	0.0785645	0.295474	-5.82964	0.018274	0.0710515	Down	HIPP09	Heavy metal-associated isoprenylated plant protein 9
OF00001	5.43712	7.34871	14.5989	0.160224	0.245279	0.0660978	-5.7899	3.57e-08	7.18e-07	Down	At4g27220	Probable disease resistance protein At4g27220
OF13335	3.56999	4.39573	0.397216	0	0	0	-5.78316	3.01e-20	2.64e-18	Down
OF18391	84.4675	103.422	43.3491	0.615879	1.97214	1.00962	-5.77752	6.51e-13	2.52e-11	Down	rglB	Probable rhamnogalacturonate lyase B
OF22146	18.7134	6.75843	26.5026	0.0324624	0.467244	0.436321	-5.76809	1.5e-07	2.69e-06	Down	PBL27	Serine/threonine-protein kinase PBL27
OF20360	13.721	8.8079	27.26	0.195169	0.472774	0.217622	-5.75272	8.77e-08	1.64e-06	Down	AHK4	Histidine kinase 4
OF05691	0.464337	3.04791	9.32536	0	0	0	-5.7366	0.0308876	0.107199	Down	PRE6	Transcription factor PRE6
OF10318	0.78047	0.385092	0.905556	0	0	0.0554738	-5.73333	0.000196352	0.00160013	Down
OF28913	0.527003	0.878765	1.00887	0	0	0	-5.70671	0.000214622	0.00172946	Down		(3S,6E)-nerolidol synthase 2, chloroplastic/mitochondrial
OF29360	1656.11	964.328	2709.3	45.1925	17.2501	39.2217	-5.70436	2.2e-08	4.62e-07	Down	GASA11	Gibberellin-regulated protein 11
OF14531	0.529444	0.741764	0.291929	0	0.0537101	0	-5.69769	0.000593286	0.00414084	Down	ZIP5	Zinc transporter 5
OF30243	0.8041	0.650816	1.08649	0	0	0	-5.69594	0.000645494	0.00445823	Down	PSB28	Photosystem II reaction center PSB28 protein, chloroplastic
OF20511	1.05291	1.8983	1.87251	0.0742087	0.0353176	0	-5.69171	2.47e-10	7.08e-09	Down	HSR201	Benzyl alcohol O-benzoyltransferase
OF06278	1.35366	0	0.900135	0	0	0	-5.68697	0.0286301	0.100976	Down		Auxin-induced protein 10A5
OF27068	8.38494	4.93436	14.3652	0.0780968	0.301579	0.216347	-5.66071	1.45e-08	3.12e-07	Down	Os07g0682400	Zinc finger CCCH domain-containing protein 53
OF28273	6.10305	5.85627	2.47303	0	0.0257769	0.167331	-5.63737	2.36e-08	4.91e-07	Down	CCD7	Carotenoid cleavage dioxygenase 7, chloroplastic
OF11098	5.96885	10.9761	9.50339	0.0598735	0.229022	0.14425	-5.62829	9.9e-27	1.57e-24	Down	AKT2	Potassium channel AKT2/3
OF15259	2.02978	5.62274	1.58759	0	0	0	-5.59366	0.00647845	0.0309704	Down	KRP1	Calcium-binding protein KRP1
OF30018	2.6464	3.3711	2.69249	0.183268	0	0	-5.58126	3.6e-10	1e-08	Down	At4g02530	Thylakoid lumenal 16.5 kDa protein, chloroplastic
OF28258	1.56144	3.20715	4.47886	0	0.0798604	0	-5.57223	7.08e-13	2.73e-11	Down	CYCU2-1	Cyclin-U2-1
OF28268	5.6024	1.56728	7.98494	0.118286	0.0755215	0.0406716	-5.57185	3.03e-05	0.000315589	Down	SPL7	Squamosa promoter-binding-like protein 7
OF15558	0.413108	0.66263	0.151554	0	0	0	-5.56975	0.00116908	0.00746247	Down	At5g39865	Uncharacterized protein At5g39865
OF02646	11.0708	7.34438	15.1656	0.126777	0.151905	0.426388	-5.55784	5.28e-13	2.07e-11	Down	AGPS1	Glucose-1-phosphate adenylyltransferase large subunit, chloroplastic/amyloplastic
OF11795	1.23824	11.9815	3.99216	0.0307561	0.236125	0	-5.55762	0.00352923	0.0187641	Down	At1g48100	Polygalacturonase At1g48100
OF19618	65.0695	140.106	218.909	2.74497	3.95512	2.20817	-5.52281	3.55e-07	5.91e-06	Down	GH3.5	Jasmonic acid-amido synthetase JAR1
OF28940	0.181134	3.01681	1.05213	0	0.081622	0.0442889	-5.50206	0.0073477	0.0342571	Down	PLP7	Patatin-like protein 7
OF03852	48.8363	24.8165	82.7782	0.72787	0.589239	2.45876	-5.4844	5.55e-06	7e-05	Down	ARAC7	Rac-like GTP-binding protein ARAC7
OF08637	1162.14	718.683	1248.97	38.7077	12.9414	12.3959	-5.47036	3.67e-21	3.48e-19	Down	XTH9	Xyloglucan endotransglucosylase/hydrolase protein 9
OF11577	79.5159	24.1039	88.9844	1.03784	1.4186	1.4479	-5.46673	1.62e-06	2.31e-05	Down	At2g37240	Thioredoxin-like protein AAED1, chloroplastic
OF03464	197.049	119.492	208.932	3.01877	3.1377	5.44943	-5.43774	2.47e-19	1.97e-17	Down	RAX3	Transcription factor RAX3
OF24136	20.1897	13.3827	29.496	0.599543	0.415926	0.207404	-5.43773	4.32e-13	1.71e-11	Down	At5g48800	BTB/POZ domain-containing protein At5g48800
OF12719	3.06281	3.11016	1.57096	0.165682	0	0	-5.42749	6.09e-11	1.87e-09	Down	LHCA1	Chlorophyll a-b binding protein 6, chloroplastic
OF06251	0	1.2462	0.532019	0	0	0.0580662	-5.41326	0.0288915	0.101664	Down
OF19211	159.618	135.921	122.323	3.86402	3.64339	2.09263	-5.41251	4.57e-49	3.62e-46	Down	PSBO	Oxygen-evolving enhancer protein 1, chloroplastic
OF01761	5.48488	5.19186	10.5886	0.470642	0.222743	0	-5.40701	1.73e-06	2.45e-05	Down	SAUR36	Auxin-responsive protein SAUR36
OF15194	21.2976	10.5774	76.4134	0.350627	1.33332	1.22201	-5.39882	0.00932758	0.0415737	Down	PLP3	Patatin-like protein 3
OF06697	30.8676	20.6701	1.77863	0.570009	0.54219	0	-5.39822	0.00163993	0.00990304	Down		Basic form of pathogenesis-related protein 1
OF22702	5.58514	3.68006	2.34481	0	0.0886862	0.0956566	-5.37837	2.27e-10	6.53e-09	Down	SUP	Transcriptional regulator SUPERMAN
OF20840	0.169995	0.561555	0.172509	0.027506	0	0	-5.35514	0.000836209	0.00559327	Down	CNGC1	Cyclic nucleotide-gated ion channel 1
OF19594	9.77277	10.4447	8.65959	0	0	0	-5.35497	7.36e-19	5.61e-17	Down	CURT1A	Protein CURVATURE THYLAKOID 1A, chloroplastic
OF11687	3.7039	10.3996	6.55606	0.297115	0.284728	0.0340539	-5.35261	1.29e-12	4.77e-11	Down	MYB88	Transcription factor MYB88
OF19262	2.48558	1.1695	1.85343	0.0883643	0.0416393	0	-5.33084	3.9e-08	7.81e-07	Down	OFP7	Transcription repressor OFP7
OF24567	42.568	27.5355	71.8729	0.861713	1.79255	0.59469	-5.33014	1.22e-08	2.67e-07	Down	PMAT1	Phenolic glucoside malonyltransferase 1
OF03375	1.31441	6.32948	1.82847	0	0.193965	0.0348644	-5.31572	0.00132326	0.00829237	Down	LIP	Lipase
OF18216	24.444	24.3626	34.6953	0.596054	0.607991	0.75419	-5.30321	3.01e-40	1.32e-37	Down	SPT	Transcription factor SPATULA
OF04382	33.3216	80.0835	66.8708	1.39942	1.97057	1.10876	-5.3029	2.13e-11	6.93e-10	Down	OFP4	Transcription repressor OFP4
OF01310	24.1724	9.77713	4.37252	0.100484	0.336175	0.415831	-5.28604	0.00342279	0.0183214	Down	TPK1	Two-pore potassium channel 1
OF03556	1.5813	0.880214	0.41354	0.028476	0.0270796	0.0292794	-5.27328	0.000125236	0.00108365	Down	AAE5	Probable acyl-activating enzyme 5, peroxisomal
OF29735	0.359355	0.745615	1.12449	0	0	0	-5.26008	3.91e-05	0.00039442	Down	CKX3	Cytokinin dehydrogenase 3
OF29609	1.90797	0.705127	2.88881	0	0.109848	0	-5.25884	8.31e-05	0.000757713	Down	PRXQ	Peroxiredoxin Q, chloroplastic
OF07024	4.623	2.93621	9.1641	0.150727	0.0415815	0.223652	-5.25861	1.32e-05	0.000152394	Down	ICR3	Interactor of constitutive active ROPs 3
OF14244	2.8043	7.10902	4.41299	0.0685883	0.131277	0.177647	-5.25756	1.83e-08	3.89e-07	Down	GPDHC1	Glycerol-3-phosphate dehydrogenase [NAD(+)] GPDHC1, cytosolic
OF18134	181.842	83.916	102.568	2.16406	0.663885	2.20129	-5.25505	1.02e-06	1.53e-05	Down	SN1	Snakin-1
OF07969	7.93451	16.8977	12.1746	0.505303	0	0.358274	-5.25471	5.5e-15	2.79e-13	Down	UGT92A1	UDP-glycosyltransferase 92A1
OF23611	15.009	4.42356	12.0855	0.206886	0.199047	0.213748	-5.23958	8.69e-07	1.32e-05	Down
OF05247	0.349224	0.19284	1.44847	0	0	0.049291	-5.23653	0.0130701	0.0544697	Down	FEZ	Protein FEZ
OF21655	12.0885	2.24188	9.40745	0.255272	0.122489	0.132413	-5.22007	6.49e-05	0.000613466	Down	NEK2	Serine/threonine-protein kinase Nek2
OF05976	14.5569	7.31591	26.9426	0.171428	0.706266	0.469838	-5.21421	2.84e-06	3.85e-05	Down	SPL13B	Squamosa promoter-binding-like protein 13B
OF04937	5.57042	1.98118	5.65824	0	0.226467	0	-5.21317	1.93e-06	2.72e-05	Down
OF10998	1.20307	0.771565	0	0	0	0	-5.18968	0.0443321	0.14182	Down	NIC1	Nicotinamidase 1
OF24859	84.3136	78.7534	74.7071	3.51667	1.77798	1.35265	-5.18249	4.44e-46	2.86e-43	Down	FDH1	Formate dehydrogenase, mitochondrial
OF16183	7.62676	18.9354	6.32322	0.157183	0.270229	0.455959	-5.18214	3.29e-05	0.000339161	Down	CAT1	Cationic amino acid transporter 1
OF02122	2.63512	1.23386	8.3854	0	0.20806	0.149719	-5.18191	0.00693712	0.0327605	Down	At1g32780	Alcohol dehydrogenase-like 3
OF01948	3.18612	4.71898	2.80851	0	0.140304	0.151549	-5.17953	2.42e-09	5.84e-08	Down	MPK2	Mitogen-activated protein kinase 2
OF03274	50.2618	43.3941	101.889	1.88532	1.46082	2.09727	-5.16886	4.31e-08	8.52e-07	Down	JAC1	J domain-containing protein required for chloroplast accumulation response 1
OF05657	3.42422	5.84125	3.69067	0.16416	0.13121	0.113313	-5.16406	1.03e-13	4.47e-12	Down	NPF2.13	Protein NRT1/ PTR FAMILY 2.13
OF12937	0.693323	0.610181	0.280412	0	0.0641203	0	-5.15686	0.00740386	0.034473	Down	BAC2	Mitochondrial arginine transporter BAC2
OF07347	16.7535	18.7243	9.29133	0.902915	0	0	-5.15269	1.41e-12	5.17e-11	Down	EPFL9	EPIDERMAL PATTERNING FACTOR-like protein 9
OF11594	0.366172	0.721149	0.148081	0	0	0	-5.15132	0.00748659	0.034794	Down
OF22286	0.452715	0.175244	0.230298	0	0	0.0255493	-5.15127	0.00413541	0.021411	Down	MSSP2	Monosaccharide-sensing protein 2
OF24349	27.0902	6.37954	20.1886	0	0.781546	0.486113	-5.14613	4.24e-05	0.000424272	Down	NAC104	NAC domain-containing protein 104
OF24070	5.85115	2.19317	3.4111	0.107246	0.230838	0.0554754	-5.14476	1.92e-07	3.39e-06	Down	CSLH1	Cellulose synthase-like protein H1
OF21902	10.4265	1.51093	8.70675	0.157948	0.194413	0.186536	-5.13733	0.000206673	0.00167477	Down	KIN8B	Kinesin-like protein KIN-8B
OF30366	19.9586	27.6554	46.666	0.932423	0.668382	0.536467	-5.13538	1.32e-11	4.4e-10	Down	URA7	CTP synthase
OF05210	0.861811	2.27252	0.447226	0	0.0802486	0	-5.13275	0.000111255	0.000973681	Down	At1g18250	Thaumatin-like protein
OF26038	0.238688	0.510277	0.631409	0.033437	0	0	-5.11988	1.59e-05	0.000179785	Down	LUT2	Lycopene epsilon cyclase, chloroplastic
OF28266	196.498	198.959	338.436	9.00168	4.35942	3.92601	-5.1157	3.54e-15	1.84e-13	Down
OF27493	65.0199	28.1771	78.9019	0.832182	1.43363	2.31536	-5.10975	3.39e-08	6.83e-07	Down	LOG1	Cytokinin riboside 5'-monophosphate phosphoribohydrolase LOG1
OF21896	15.8387	1.2555	25.1686	0.377328	0.202963	0.48708	-5.09026	0.00309458	0.0168106	Down	WAV3	E3 ubiquitin-protein ligase WAV3
OF09428	1.41868	2.01754	2.36112	0.0500194	0	0.0514972	-5.08845	1.12e-08	2.45e-07	Down	CRF2	Ethylene-responsive transcription factor CRF2
OF23305	35.1632	12.8994	22.2319	0.720337	0.844191	0.578538	-5.07591	2.25e-06	3.14e-05	Down	At4g17486	DeSI-like protein At4g17486
OF09775	52.36	33.7883	37.6936	1.01148	1.5172	1.51737	-5.07322	3.05e-18	2.16e-16	Down	NUDT8	Nudix hydrolase 8
OF17087	1.43184	1.29051	1.49015	0.0357022	0	0	-5.07188	4.77e-09	1.11e-07	Down	OLE9	Glucan endo-1,3-beta-D-glucosidase
OF10166	0.12598	0.217627	0.128202	0	0	0	-5.06843	0.00536674	0.0264932	Down
OF25293	35.779	10.9502	5.50878	0.230808	0	0.236728	-5.05792	0.00986456	0.0433832	Down		Basic blue protein
OF03254	1.26748	0.137928	1.00023	0.0671491	0.0214399	0	-5.03966	0.00364892	0.0192833	Down	At4g27190	Disease resistance protein At4g27190
OF02023	10.4227	21.4366	93.386	0.621378	0.550759	2.17446	-5.0353	0.0226525	0.0838898	Down	At1g64390	Endoglucanase 6
OF23281	53.0239	25.0995	54.1828	0.581226	2.95651	1.30207	-5.01156	3.71e-11	1.17e-09	Down
OF16263	17.4568	18.3142	15.1099	1.12867	1.41667	0	-5.00858	1.41e-20	1.26e-18	Down	PSAO	Photosystem I subunit O
OF14448	14.1936	16.5676	46.3757	0.325094	0.92324	0.503307	-5.00516	0.000186941	0.00153313	Down		Triose phosphate/phosphate translocator, chloroplastic
OF10910	0.0942671	1.38192	0.289248	0	0.0874551	0	-5.00392	0.0126056	0.0529029	Down	ZFP7	Zinc finger protein 7
OF01760	0.207828	0.446004	0.293104	0	0	0.0413735	-4.99292	0.00736432	0.034315	Down	NAC007	NAC domain-containing protein 7
OF02390	28.0873	43.6818	74.7742	1.15126	2.15766	0.881868	-4.97328	1.11e-06	1.66e-05	Down	UPB1	Transcription factor UPBEAT1
OF13973	17.7135	3.60927	1.17187	1.40427	0.264346	0.287952	-4.96893	0.0411472	0.134155	Down	ZPR4	Protein LITTLE ZIPPER 4
OF00359	5.26266	1.21986	19.2014	0.478768	0.090947	0.246367	-4.94201	0.0315363	0.10906	Down	PLP9	Probable inactive patatin-like protein 9
OF10872	0.299316	0.224702	0.231934	0	0.0304916	0	-4.93863	0.0166135	0.0658974	Down	CYP707A4	Abscisic acid 8'-hydroxylase 4
OF27069	7.84772	6.78103	12.468	0.173932	0.331981	0.179441	-4.93572	5.88e-11	1.81e-09	Down	At5g12440	Zinc finger CCCH domain-containing protein 55
OF28912	1.90368	2.23142	5.01615	0.137968	0.185073	0	-4.93019	4.47e-05	0.000443045	Down		(3S,6E)-nerolidol synthase 2, chloroplastic/mitochondrial
OF14763	0.899844	1.98186	0.301264	0.289195	0	0	-4.92622	0.00616851	0.0297382	Down		Non-specific lipid-transfer protein AP10
OF14529	7.17809	17.3851	12.8561	0.12684	0.444642	0.739877	-4.8829	6.68e-10	1.77e-08	Down	GIL1	Protein GRAVITROPIC IN THE LIGHT 1
OF10320	4.13897	1.41432	2.24207	0	0.126752	0	-4.87469	1.87e-08	3.97e-07	Down
OF06978	0.302551	0.652678	1.58266	0	0.0557718	0.0604397	-4.86468	0.000773007	0.00521977	Down	KCR1	Very-long-chain 3-oxoacyl-CoA reductase 1
OF19765	2.05173	5.14448	1.195	0.060332	0.231033	0.0625738	-4.84991	0.00193426	0.0113831	Down	SPCC594.04c	Uncharacterized protein C594.04c
OF28966	1.50258	1.92866	0.210914	0	0	0	-4.84087	0.00314745	0.0170261	Down	Os02g0491600	Putative germin-like protein 2-1
OF24795	1.62029	2.06138	1.56517	0.0505283	0.0482596	0.0522234	-4.83565	1.07e-08	2.34e-07	Down	COL16	Zinc finger protein CONSTANS-LIKE 16
OF18835	85.4961	96.2945	113.86	5.19936	1.91532	3.87938	-4.83009	1.97e-33	5.2e-31	Down
OF21492	3.92408	3.38197	4.56892	0.103895	0.0999402	0.10809	-4.82945	2.96e-11	9.46e-10	Down	PSAL	Photosystem I reaction center subunit XI, chloroplastic
OF03452	47.7921	35.1333	39.6354	2.33289	0.873555	0.492388	-4.8286	2.22e-31	4.9e-29	Down	BHLH96	Transcription factor bHLH96
OF04048	64.2524	49.397	64.1834	3.92674	1.69265	1.50997	-4.82415	3.6e-34	1.02e-31	Down	PSBW	Photosystem II reaction center W protein, chloroplastic
OF00574	0.676168	0.472566	0	0	0.0895878	0	-4.82345	0.0235749	0.0863531	Down	ndhU	NAD(P)H-quinone oxidoreductase subunit U, chloroplastic
OF12863	0.184529	0.736103	1.05062	0	0.0874404	0	-4.82046	0.0236841	0.0866236	Down
OF13564	3.22512	0.943992	3.56363	0	0.0885996	0	-4.81992	7.49e-05	0.000692738	Down	SWEET17	Bidirectional sugar transporter SWEET17
OF13700	3.83329	2.52341	2.25588	0.0324049	0.0929253	0.066855	-4.81644	2.17e-12	7.77e-11	Down	At3g07010	Probable pectate lyase 8
OF25302	1.081	0.247052	0.506769	0	0	0.0840099	-4.8152	0.0084247	0.0383372	Down	ATJ10	Chaperone protein dnaJ 10
OF03651	0.557929	0.876403	0.185222	0	0	0	-4.8027	0.0243404	0.0884817	Down
OF13417	13.219	2.69029	7.60559	0.0421456	0.445475	0.262531	-4.79402	0.000599216	0.00417865	Down	SPCC23B6.04c	CRAL-TRIO domain-containing protein C23B6.04c
OF08778	8.06829	4.82676	10.2128	0.0914743	1.03046	0.280496	-4.7914	1.53e-12	5.6e-11	Down	SPL4	Squamosa promoter-binding-like protein 4
OF02748	0.511791	0.862497	0.299238	0	0.0465354	0	-4.78122	0.000982364	0.00642628	Down	GATA9	GATA transcription factor 9
OF00650	776.138	582.147	1643.2	40.8441	40.4686	21.9061	-4.77998	7.58e-06	9.32e-05	Down
OF29188	0.21941	0.805678	0.524124	0	0	0.0372592	-4.7742	0.000276066	0.00215035	Down	At5g07800	Flavin-containing monooxygenase FMO GS-OX-like 9
OF24087	10.1476	3.35229	16.5564	0.231119	0.378658	0.136536	-4.7668	0.000481643	0.00346729	Down	At5g56590	Glucan endo-1,3-beta-glucosidase 13
OF30308	52.3183	51.667	40.175	0.914017	3.15573	1.23207	-4.758	7.2e-35	2.23e-32	Down	CAB-151	Chlorophyll a-b binding protein 151, chloroplastic
OF02355	26.3177	13.7781	21.3431	0.373323	1.16271	0.867455	-4.72525	2.73e-16	1.59e-14	Down
OF18493	0.148899	0.671925	0.74995	0	0	0	-4.72149	0.000380123	0.00283623	Down	GOLS2	Galactinol synthase 2
OF27203	0.327913	0.318905	1.07271	0	0	0.0811634	-4.7175	0.0196998	0.0755351	Down
OF02627	3.48454	6.45438	10.3134	0.141696	0.269328	0.293305	-4.70385	3.83e-07	6.3e-06	Down
OF24473	229.571	131.273	116.271	13.1905	2.84477	3.10454	-4.70282	1.36e-09	3.41e-08	Down
OF04784	96.6057	54.7079	112.6	2.35995	5.05397	3.76967	-4.70253	1.3e-09	3.28e-08	Down
OF08353	0.387552	1.09398	0.768024	0.183891	0	0	-4.68945	0.0144734	0.0590724	Down	XERICO	Probable E3 ubiquitin-protein ligase XERICO
OF16579	0.605803	0.940214	0.566967	0.0544206	0.0174108	0.0375619	-4.68476	1.23e-13	5.26e-12	Down	SBT3.18	Subtilisin-like protease SBT3.18
OF30229	47.1085	21.3838	27.2366	2.04396	0.599091	0.506531	-4.68234	9.65e-07	1.46e-05	Down	APS1	Acid phosphatase 1
OF22417	27.1156	12.5747	15.9036	0.797578	0.488683	0	-4.67852	4.2e-10	1.15e-08	Down
OF22519	7.48119	14.2864	24.488	0.292516	0.468264	0.905377	-4.67702	7.9e-05	0.00072629	Down	psaD	Photosystem I reaction center subunit II, chloroplastic
OF23751	4.47222	9.0391	1.85292	0.178518	0.298152	0.13836	-4.66667	0.000263579	0.00206887	Down	At5g05600	Probable 2-oxoglutarate-dependent dioxygenase At5g05600
OF07849	0.309365	0.334476	0.0631461	0	0	0	-4.66386	0.0232763	0.0855702	Down	At5g17580	BTB/POZ domain-containing protein At5g17580
OF22587	24.9967	7.72522	2.2927	0.399537	0.86004	0.103303	-4.66189	0.0322753	0.111118	Down	ACO1	1-aminocyclopropane-1-carboxylate oxidase 1
OF10502	0.0627847	0.0829295	0.383194	0.020241	0	0	-4.66122	0.0256311	0.0924205	Down	RLP6	Receptor-like protein 6
OF13541	30.299	2.30092	28.0573	2.02521	0	0.69353	-4.6557	0.00220931	0.0126753	Down	RAA1	Flowering-promoting factor 1-like protein 1
OF25877	7.69049	21.1324	9.6901	0.44747	0.570045	0.579544	-4.65237	9.61e-06	0.000115285	Down	At2g42690	Phospholipase A1-IIdelta
OF06731	1.29671	0.939065	1.00963	0	0.0142598	0.0308193	-4.6509	8.03e-14	3.49e-12	Down	SCPL18	Serine carboxypeptidase-like 18
OF09238	4.60099	1.59848	1.34195	0	0.273999	0	-4.64892	0.00414296	0.021441	Down	APT3	Adenine phosphoribosyltransferase 3
OF13947	0.734218	2.45392	4.23121	0.123454	0.059209	0.127542	-4.6456	0.00158554	0.0096363	Down
OF08960	8.08674	4.89636	8.78278	0.29175	0.11951	0.34372	-4.64442	1.36e-11	4.51e-10	Down	QRT1	Pectinesterase QRT1
OF10897	3.44322	5.53077	10.3309	0.219554	0.417864	0.455232	-4.64316	6.57e-06	8.17e-05	Down	45170	Stress enhanced protein 1, chloroplastic
OF04993	0.506879	0.612563	0.509408	0	0	0	-4.64095	0.03924	0.129383	Down		Blue copper protein
OF28934	27.2522	29.1837	27.0173	1.60717	1.01978	0.872947	-4.63945	1.15e-31	2.58e-29	Down	PSAF	Photosystem I reaction center subunit III, chloroplastic
OF16038	1.71307	1.78209	3.98936	0	0.049534	0.267247	-4.62705	4.56e-06	5.86e-05	Down	ATPC	ATP synthase gamma chain, chloroplastic
OF08186	5.33333	19.2681	13.0739	0.419037	0.553839	0.263857	-4.61163	6.7e-07	1.05e-05	Down	PERK1	Proline-rich receptor-like protein kinase PERK1
OF12963	2.24389	1.33343	1.85593	0	0	0.0971486	-4.60623	3.83e-07	6.3e-06	Down	PNSB3	Photosynthetic NDH subunit of subcomplex B 3, chloroplastic
OF27653	389.058	224.694	255.691	10.7722	8.72914	15.748	-4.60362	4.12e-13	1.64e-11	Down	TIP1-1	Aquaporin TIP1-1
OF16045	0.776509	1.33207	1.34538	0.0349026	0.0666127	0	-4.60027	7.07e-07	1.1e-05	Down	At1g11820	Glucan endo-1,3-beta-glucosidase 1
OF09786	0.118384	0.309008	0.84439	0.0770576	0	0	-4.59347	0.00456204	0.0232369	Down	MO2	Monooxygenase 2
OF05287	1.63042	0.81531	2.4557	0	0	0	-4.592	0.00274973	0.0152207	Down	At4g34220	Receptor protein kinase-like protein At4g34220
OF01227	0.18792	0.755279	0.731627	0	0	0	-4.58691	0.0201971	0.0769276	Down	DREB3	Dehydration-responsive element-binding protein 3
OF26954	33.8262	11.5097	60.0076	0.991395	1.38846	1.10349	-4.58591	0.00086351	0.00575008	Down	EXPA6	Expansin-A6
OF19044	0.464978	1.02316	2.94317	0	0	0.117444	-4.57893	0.00310289	0.0168483	Down	SPL2	E3 ubiquitin-protein ligase SPL2
OF09540	1.3596	2.08378	5.68769	0.0336357	0.0964066	0.312946	-4.57695	0.00227639	0.013006	Down
OF24079	0.288253	0.622713	0.0583146	0	0	0	-4.57654	0.0463519	0.146203	Down	H1	Homeobox protein SBH1
OF07229	2.98926	2.40699	1.22943	0	0	0.240804	-4.5765	4.01e-06	5.22e-05	Down	GA2OX6	Gibberellin 2-beta-dioxygenase 6
OF24239	3.86312	1.5994	1.67371	0	0.0609805	0.0662388	-4.56519	0.000184591	0.00151741	Down	ayr1	NADPH-dependent 1-acyldihydroxyacetone phosphate reductase
OF11846	0.0784643	0.657833	0.397511	0	0.0366143	0.0394894	-4.56292	0.0101184	0.0442611	Down	CYP71B10	Cytochrome P450 71B10
OF09380	0.15409	0.050556	0.259352	0	0	0	-4.5627	0.031902	0.110107	Down	At3g05170	Phosphoglycerate mutase-like protein AT74
OF24330	0.57693	0.400938	0.995818	0	0	0.139408	-4.55777	0.0321246	0.110719	Down
OF12387	2.021	1.56939	2.78514	0.213778	0.163293	0	-4.5505	4.61e-10	1.25e-08	Down	CRF4	Ethylene-responsive transcription factor CRF4
OF15414	0.217617	0.258002	0.220796	0	0	0	-4.54562	0.0326786	0.112124	Down	At2g36630	Sulfite exporter TauE/SafE family protein 4
OF18385	10.7359	10.0748	4.56753	0.171403	0.711872	0.148048	-4.541	2.07e-09	5.04e-08	Down	RBK1	Receptor-like cytosolic serine/threonine-protein kinase RBK1
OF20594	0.148587	0.288092	0	0	0	0.147204	-4.54013	0.0329315	0.112739	Down	AKR1	Probable aldo-keto reductase 1
OF25648	64.4214	67.6894	34.2701	0.974068	2.71457	0.492772	-4.53661	1.05e-10	3.13e-09	Down		Non-specific lipid-transfer protein 2
OF26868	1.69978	1.08251	0.83195	0	0	0.177844	-4.5356	0.000100216	0.000889456	Down	SGR9	E3 ubiquitin-protein ligase SGR9, amyloplastic
OF11427	32.8581	41.575	26.4245	0.583748	2.06146	1.26144	-4.52516	1.73e-28	3.18e-26	Down	XTHB	Probable xyloglucan endotransglucosylase/hydrolase protein B
OF17613	0.0394138	0.192672	0.0791038	0	0	0	-4.52328	0.033717	0.114989	Down	SCPL18	Serine carboxypeptidase-like 18
OF14759	0.588284	2.24912	0	0.283208	0	0	-4.52317	0.0295017	0.103297	Down		Non-specific lipid-transfer protein AP10
OF22729	32.2521	25.472	24.0451	1.11813	1.30056	0.668435	-4.51785	1.6e-30	3.33e-28	Down	SEOB	Protein SIEVE ELEMENT OCCLUSION B
OF07681	7.58815	3.22066	8.05278	0	0.361894	0.461132	-4.51332	8.44e-08	1.58e-06	Down	IQD14	Protein IQ-DOMAIN 14
OF17040	135.914	64.7503	191.382	3.77364	8.09769	6.64973	-4.50382	2.38e-06	3.28e-05	Down	MIZ1	Protein MIZU-KUSSEI 1
OF19606	0.623522	1.17507	1.68617	0	0.141287	0	-4.5024	2.81e-05	0.000295615	Down	CRF5	Ethylene-responsive transcription factor CRF5
OF15887	0.75859	1.33449	3.13132	0.0908994	0.174123	0	-4.50045	1.17e-05	0.000136462	Down	TCP3	Transcription factor TCP3
OF01771	13.8467	34.1832	20.6168	0.64217	1.4953	0.568334	-4.49909	6.45e-08	1.23e-06	Down	CYP75B2	Flavonoid 3'-monooxygenase
OF20920	22.4204	8.86396	30.6976	0.69595	1.10845	0.715814	-4.49752	2.23e-05	0.00024128	Down
OF06565	17.0057	38.3991	12.6456	0.326227	0.999441	1.58107	-4.48854	4.37e-05	0.000434056	Down	Xyl2	Beta-xylosidase/alpha-L-arabinofuranosidase 2
OF13405	15.7219	10.3696	7.2107	0.670063	0.210028	0	-4.48848	3.34e-05	0.000344139	Down
OF08069	7.41008	4.74236	6.99764	0.225058	0	0.310205	-4.48332	1.57e-13	6.6e-12	Down	SBP1	Squamosa promoter-binding protein 1
OF12618	19.124	7.38063	15.8735	0.214366	1.01908	0.709271	-4.47631	2.84e-07	4.83e-06	Down	PCS1	Aspartic proteinase PCS1
OF20489	4.86385	5.7526	5.75241	0.231368	0.381256	0.136765	-4.46797	2.24e-26	3.37e-24	Down	NTL9	Protein NTM1-like 9
OF21971	6.09225	5.66977	10.8358	0.178002	0.624977	0.370355	-4.46786	1.06e-09	2.72e-08	Down	At1g09390	GDSL esterase/lipase At1g09390
OF27032	3.35079	8.71394	10.7875	0.398557	0.207672	0.241495	-4.46582	3.71e-07	6.14e-06	Down	LOX2.1	Linoleate 13S-lipoxygenase 2-1, chloroplastic
OF10275	18.7799	83.8321	33.4495	2.32559	1.95324	0.371824	-4.46243	0.00121217	0.00768943	Down
OF05827	19.747	13.7683	29.6219	0.276207	1.86096	0.463368	-4.46099	2.73e-10	7.72e-09	Down	SPL6	Squamosa promoter-binding-like protein 6
OF07071	11.404	36.1808	33.9863	0.431671	1.9742	1.22906	-4.46022	1.16e-06	1.72e-05	Down	At5g02620	Ankyrin repeat-containing protein At5g02620
OF01370	0.0982659	0.755008	0.422114	0	0	0.0322539	-4.45869	0.00473762	0.0239422	Down	At2g32990	Endoglucanase 11
OF03378	0.733274	1.17192	3.9662	0.21082	0	0.109742	-4.45084	0.00619792	0.0298624	Down	HSFB4	Heat stress transcription factor B-4
OF17043	16.1529	8.77048	9.36097	0.337742	0.499423	0.569409	-4.45019	1.14e-09	2.9e-08	Down	GALS1	Galactan beta-1,4-galactosyltransferase GALS1
OF11665	13.2582	6.98028	15.2985	0.424848	0.525346	0.313903	-4.44837	3.57e-10	9.94e-09	Down	ZHD11	Zinc-finger homeodomain protein 11
OF10802	40.6855	45.7567	15.7578	0.93982	2.13903	1.74855	-4.44417	2.23e-07	3.87e-06	Down	At1g67750	Probable pectate lyase 5
OF17369	411.933	274.701	262.609	3.14236	13.9542	25.6266	-4.44376	1.56e-18	1.13e-16	Down	AED3	Aspartyl protease AED3
OF14072	0.0984112	0.922995	0.267226	0	0.030745	0	-4.43674	0.0337707	0.115082	Down	AGL80	Agamous-like MADS-box protein AGL80
OF19703	4.58112	4.692	6.70175	0.0268816	0.0516476	0.528367	-4.43502	6.95e-21	6.38e-19	Down	IQD1	Protein IQ-DOMAIN 1
OF13630	8.41173	8.24856	0.693125	0.356435	0.195375	0	-4.43092	0.00227606	0.013006	Down	PME67	Probable pectinesterase 67
OF21284	1.22726	1.81969	0.451831	0.054362	0.0522384	0.0564842	-4.42705	0.000202142	0.00164022	Down	PER47	Peroxidase 47
OF07086	3.21257	2.12052	1.43483	0	0.174717	0.0943318	-4.42439	4.26e-06	5.51e-05	Down	TIP1-3	Aquaporin TIP1-3
OF15898	0.155223	0.106546	0.527808	0	0	0	-4.42179	0.0244753	0.0888543	Down	CHUP1	Protein CHUP1, chloroplastic
OF11233	0.897341	0.436989	1.54288	0	0.052114	0.0566155	-4.41833	0.000325641	0.00248129	Down	At3g47200	UPF0481 protein At3g47200
OF18624	2.68052	2.8046	6.64857	0.201449	0.145073	0.104424	-4.41525	9.13e-06	0.000109901	Down	RPS2	Disease resistance protein RPS2
OF19139	4.82904	3.41085	9.4834	0.133188	0.409539	0.165849	-4.41413	2.55e-05	0.000271305	Down
OF23395	0.0867366	0.0287343	0.147576	0	0	0.0291754	-4.414	0.0459741	0.145236	Down	SEC1A	Protein transport Sec1a
OF09794	37.2135	16.2809	30.3623	1.87129	0.915896	0.955743	-4.41284	4.91e-09	1.14e-07	Down	ROPGEF14	Rop guanine nucleotide exchange factor 14
OF07559	1.52755	1.89972	5.69031	0	0.382286	0.277471	-4.40911	0.00124125	0.00785561	Down	CYCU4-1	Cyclin-U4-1
OF01031	3.74585	9.62194	3.6258	0	0.191524	0.310724	-4.40855	3.43e-05	0.000351424	Down
OF04726	68.3812	46.5591	19.4911	2.55575	1.39871	1.77073	-4.40694	6.8e-05	0.000638744	Down
OF09507	1.40536	2.78879	0.591975	0	0	0.164663	-4.40654	0.0130627	0.0544573	Down	HOX22	Homeobox-leucine zipper protein HOX22
OF27698	10.178	5.5692	16.2173	0.395892	0.375431	0.708636	-4.3975	6.06e-06	7.58e-05	Down	SMR3	Cyclin-dependent protein kinase inhibitor SMR3
OF27971	136.46	382.15	301.716	3.43729	14.4255	20.1182	-4.39464	3.03e-08	6.19e-07	Down	EXPA8	Expansin-A8
OF06429	20.7698	15.9033	23.7123	1.13656	0.422002	0.511539	-4.38368	1.11e-29	2.2e-27	Down	SRK2E	Serine/threonine-protein kinase SRK2E
OF03503	10.8679	7.53085	11.5976	0.188615	0.993431	0.585843	-4.37261	8.06e-12	2.72e-10	Down	LOG8	Cytokinin riboside 5'-monophosphate phosphoribohydrolase LOG8
OF26503	116.464	104.213	152.141	3.75964	7.34645	6.08672	-4.36781	1.17e-28	2.16e-26	Down	ABCG8	ABC transporter G family member 8
OF24367	0.226777	0.441119	0.977658	0	0	0	-4.36021	0.0052095	0.0259373	Down	PPD2	PsbP domain-containing protein 2, chloroplastic
OF02600	0.986841	0.621209	0.999332	0	0	0	-4.34724	0.00809282	0.0370474	Down	SAUR50	Auxin-responsive protein SAUR50
OF26246	0.307775	1.1391	0.624114	0.0374939	0	0.0777049	-4.34508	0.00026223	0.0020598	Down	CYP90B1	Cytochrome P450 90B1
OF11928	21.2728	21.5579	36.5231	1.38702	1.37175	1.11427	-4.33929	1.29e-16	7.69e-15	Down	AHK4	Histidine kinase 4
OF20630	10.096	4.453	4.07227	0.225927	0.645925	0.312049	-4.33131	0.000785264	0.00528942	Down
OF15899	54.3228	95.0896	25.1627	2.82414	1.6699	2.6587	-4.32956	2.28e-05	0.000246764	Down	TBL38	Protein trichome birefringence-like 38
OF29426	4.80659	1.75648	2.92297	0.171258	0.262824	0.10657	-4.3207	3.43e-06	4.56e-05	Down
OF23086	1.2393	0.345426	0.873455	0	0.132517	0	-4.31613	0.0093024	0.041469	Down	VSPA	Stem 28 kDa glycoprotein
OF09295	1.21418	2.87627	3.04539	0	0.188264	0.0678524	-4.31596	3.98e-09	9.33e-08	Down	PGRL1A	PGR5-like protein 1A, chloroplastic
OF02216	1.2176	3.46218	2.33669	0.0378659	0.216605	0.0781762	-4.31314	1.1e-07	2.02e-06	Down		Phosphoribulokinase, chloroplastic
OF24417	7053.62	4511.36	6294.24	343.791	205.643	364.433	-4.29604	9.34e-31	1.99e-28	Down	TPRP-F1	36.4 kDa proline-rich protein
OF24695	5.56707	3.76387	5.39253	0.192785	0.28454	0.245642	-4.29161	3.97e-18	2.73e-16	Down
OF01376	16.6294	34.5296	17.0199	0.490965	1.25894	1.755	-4.28835	4.31e-07	7e-06	Down
OF02655	8.2074	3.48353	8.91107	0	0.635165	0.114338	-4.28526	9.75e-09	2.15e-07	Down
OF08797	3.45488	0	2.35229	0	0	1.14807	-4.28436	0.000584787	0.00409201	Down
OF04962	0.522781	5.51354	2.89945	0	0.720091	0	-4.2636	0.00817895	0.0373718	Down
OF02804	7.3135	8.20554	21.0206	0.448101	0.60516	0.845634	-4.25592	0.000208206	0.00168608	Down	CSLC5	Probable xyloglucan glycosyltransferase 5
OF15308	8.57365	16.0372	9.19932	0.204565	0.730472	0.633005	-4.24989	6.81e-11	2.08e-09	Down
OF07176	78.6352	62.1303	79.2508	2.20097	4.62943	4.6893	-4.24737	5.84e-34	1.57e-31	Down	BSK5	Serine/threonine-protein kinase BSK5
OF04163	128.425	421.164	246.673	17.2671	15.9045	5.15885	-4.24276	1.97e-05	0.000216392	Down
OF22738	0.720271	1.76155	3.00276	0.140807	0	0.145556	-4.23974	0.000490852	0.0035222	Down	IAA7	Auxin-responsive protein IAA7
OF14253	0.844802	2.36685	1.36032	0	0.178064	0.0639048	-4.23778	4.36e-05	0.000434023	Down	GNS1	Glucan endo-1,3-beta-glucosidase, basic isoform
OF06074	1.60226	0.821326	3.78784	0.124393	0.276186	0.0425427	-4.23564	0.00589808	0.02866	Down	GAPA1	Glyceraldehyde-3-phosphate dehydrogenase GAPA1, chloroplastic
OF23573	0.229635	0.070052	0.341726	0	0.0494302	0.0177567	-4.2267	0.0100486	0.0440186	Down
OF29935	47.3387	59.5943	97.8294	4.8725	3.13287	2.43899	-4.22481	7.94e-10	2.08e-08	Down	At4g25835	AAA-ATPase At4g25835
OF19270	0.876683	2.46693	1.35125	0	0.225373	0.0810419	-4.21877	5.09e-07	8.17e-06	Down	At2g25737	Sulfite exporter TauE/SafE family protein 3
OF09805	9.80838	8.63214	14.2054	0.563638	0.58005	0.583081	-4.21769	2.07e-20	1.82e-18	Down	ICR4	Interactor of constitutive active ROPs 4
OF09245	0.265343	1.16951	1.27492	0.0235134	0.0675099	0.0973756	-4.21526	0.000304665	0.00234553	Down	INVA	Acid beta-fructofuranosidase
OF14906	9.28714	5.21318	29.4492	0.458085	0.878216	0.51932	-4.20525	0.0178284	0.0697231	Down	PID	Protein kinase PINOID
OF29582	33.3628	12.9937	26.2059	1.61781	1.23936	1.09497	-4.20475	3.76e-07	6.21e-06	Down		Pectinesterase/pectinesterase inhibitor PPE8B
OF12265	1.1105	2.48396	3.25983	0.0714158	0.0689364	0.298074	-4.20382	6e-06	7.51e-05	Down
OF24517	11.2744	17.5902	9.00779	0.260189	0.896097	1.13547	-4.20056	1.99e-12	7.15e-11	Down	TPPA	Trehalose-phosphate phosphatase A
OF18849	388.257	413.956	238.494	11.734	22.2904	19.0478	-4.19135	2.65e-14	1.23e-12	Down	YLS3	Protein YLS3
OF18703	14.9703	11.0465	12.1431	0.741227	1.05759	0.218055	-4.1816	3.39e-22	3.57e-20	Down	At3g26430	GDSL esterase/lipase At3g26430
OF08179	677.133	288.656	496.159	38.5212	16.8253	19.0897	-4.17302	2.59e-07	4.44e-06	Down	UVR8	Ultraviolet-B receptor UVR8
OF05598	0.719902	1.33332	2.17594	0.138967	0	0.0722639	-4.17163	4.38e-06	5.65e-05	Down	CYCD1-1	Cyclin-D1-1
OF19565	0.291026	0.864076	0.296004	0.040216	0.0386848	0	-4.16911	0.00854309	0.0387395	Down
OF04455	19.8824	21.7164	19.2356	0.612749	1.72474	0.96445	-4.16887	2.11e-29	4.13e-27	Down	At3g02645	Putative UPF0481 protein At3g02645
OF06269	7.41214	9.16367	5.61091	0.450348	0.837171	0	-4.16666	0.000913492	0.0060533	Down	SAUR23	Auxin-responsive protein SAUR23
OF23960	1.29267	0.826561	2.70965	0.135822	0	0	-4.16247	0.000432125	0.00314874	Down	PSB27-1	Photosystem II repair protein PSB27-H1, chloroplastic
OF00975	5.22924	1.25021	9.49277	0.380213	0.273982	0.294253	-4.16208	0.001742	0.0104142	Down	RSS3	Protein RICE SALT SENSITIVE 3
OF05600	28.7521	10.1319	40.2926	0.959365	1.34799	1.92203	-4.16156	3.95e-05	0.000398337	Down	UGT74B1	UDP-glycosyltransferase 74B1
OF29818	11.4647	7.41669	13.0458	1.23387	0.257361	0.186198	-4.15568	4.7e-11	1.46e-09	Down	EMB1027	Arginine--tRNA ligase, chloroplastic/mitochondrial
OF07010	49.6577	7.96486	17.5267	0.687163	2.22788	1.34718	-4.14826	0.0166513	0.0660151	Down	ARF4	Auxin response factor 4
OF04500	13.3905	13.2536	10.5775	0.488087	1.1138	0.309921	-4.14488	2.21e-23	2.59e-21	Down	TUBB1	Tubulin beta-1 chain
OF11128	2.05012	2.85758	2.21197	0	0.16568	0.0895726	-4.14022	6.5e-09	1.48e-07	Down
OF18618	0.487978	0.699468	2.48937	0.0528404	0.101219	0	-4.13884	0.00366825	0.0193771	Down
OF24572	0.247282	0.51017	0.280124	0	0.0142241	0.0456382	-4.13399	0.000233462	0.0018623	Down	LNG2	Protein LONGIFOLIA 2
OF06243	4.91689	35.1749	9.96232	0.691936	0.919746	1.1406	-4.12599	0.0174206	0.0684669	Down	ATJ11	Chaperone protein dnaJ 11, chloroplastic
OF06362	52.2246	31.1795	56.9918	1.94664	2.11428	2.3188	-4.12257	5.05e-13	1.99e-11	Down	At4g34500	Probable receptor-like serine/threonine-protein kinase At4g34500
OF23826	0.427732	0.237263	0.324565	0	0.272909	0.0537298	-4.11367	7.82e-09	1.75e-07	Down
OF23051	47.446	14.7773	11.46	1.43503	1.4561	1.16135	-4.09924	0.0156267	0.0626696	Down	BGAL1	Beta-galactosidase 1
OF05397	257.329	89.889	160.46	11.3813	10.649	5.43927	-4.09793	2.63e-05	0.000278277	Down	LHCB5	Chlorophyll a-b binding protein CP26, chloroplastic
OF11007	0.760883	1.45955	2.24012	0.0478514	0.230955	0	-4.09693	2.04e-06	2.86e-05	Down	RPT3	Root phototropism protein 3
OF08736	0.518933	0	0.191644	0.0625557	0	0	-4.08327	0.0126842	0.0531781	Down	EXPB16	Expansin-B16
OF28421	68.9428	151.088	69.7463	3.96102	4.4602	6.85494	-4.0823	1.01e-06	1.52e-05	Down	AED3	Aspartyl protease AED3
OF20625	0.961791	3.85691	2.39247	0	0.175892	0.0947567	-4.0772	0.000140522	0.00119812	Down
OF12922	1.27026	1.23751	1.80429	0	0.234718	0.25567	-4.07672	0.0154786	0.0621958	Down
OF22480	1.07092	1.41947	1.1651	0	0.0463071	0.20009	-4.07592	6.49e-05	0.000613466	Down	BG	Basic 7S globulin
OF06487	2.23577	0.722433	1.16883	0.132208	0.0624568	0	-4.07491	0.00114099	0.00730791	Down
OF00361	430.367	52.9233	184.246	11.1759	9.62063	18.871	-4.07189	0.0142308	0.0582763	Down	FAF2	Protein FANTASTIC FOUR 2
OF05736	49.9309	24.3427	58.7209	2.23385	3.74959	1.75785	-4.05626	8.54e-07	1.3e-05	Down	EXPA1	Expansin-A1
OF15735	183.337	52.9671	122.494	8.30143	5.92146	7.12934	-4.05538	0.000171948	0.00142688	Down	ARR8	Two-component response regulator ARR8
OF16810	741.456	500.412	753.456	40.7942	41.1104	34.248	-4.05343	3.33e-20	2.9e-18	Down	HIPP36	Heavy metal-associated isoprenylated plant protein 36
OF11700	0.290961	0.699691	0.829934	0	0.0636652	0.017232	-4.05213	6.82e-06	8.45e-05	Down	AMY3	Alpha-amylase 3, chloroplastic
OF05997	19.2906	7.25403	9.54378	0.142863	1.07804	1.0294	-4.05163	5.8e-05	0.000556275	Down		Major pollen allergen Ole e 1
OF15274	32.6951	37.5661	54.5582	1.10962	4.21	2.11712	-4.03953	8e-18	5.3e-16	Down
OF05256	549.358	444.195	199.028	32.0461	17.7437	13.036	-4.03908	3.56e-06	4.71e-05	Down	GASA4	Gibberellin-regulated protein 4
OF12578	3.81812	2.23131	8.01721	0.174147	0.245399	0	-4.03553	1.12e-05	0.000131258	Down
OF14976	78.1872	43.8318	228.176	8.18832	5.17386	7.03996	-4.03493	0.00692467	0.032708	Down
OF10521	1.11956	0	0	0	0	0	-4.02902	0.034353	0.116547	Down
OF04818	42.769	32.2272	67.9451	2.49126	2.63183	3.03671	-4.02457	1.46e-09	3.66e-08	Down	At1g66250	Glucan endo-1,3-beta-glucosidase 2
OF21715	9.80579	8.79667	13.2175	0.360056	0.905637	0.928209	-4.02382	5e-21	4.64e-19	Down	PETH	Ferredoxin--NADP reductase, leaf-type isozyme, chloroplastic
OF26017	3.57007	0.857818	0.648616	0.0565015	0.107956	0.11688	-4.02232	0.0234204	0.0859255	Down	PAL	Phenylalanine ammonia-lyase
OF13764	19.8896	20.3332	19.2528	1.91021	0.222253	0.726791	-4.01897	1.13e-17	7.3e-16	Down	At1g05835	Uncharacterized protein At1g05835
OF10765	0.628458	1.30459	0.196927	0	0	0.048869	-4.00558	0.00331892	0.0178277	Down	At2g02780	Probable LRR receptor-like serine/threonine-protein kinase At2g02780
OF19636	7.5677	6.57529	38.9619	0.808074	1.3577	0.628369	-4.00062	0.039264	0.12941	Down	CNGC13	Putative cyclic nucleotide-gated ion channel 13
OF26122	193.425	150.618	227.102	15.3797	12.0012	6.22813	-3.99995	3.46e-31	7.57e-29	Down	SPAC869.04	Putative formamidase C869.04
OF01642	1.37576	1.5812	0.670586	0	0	0.183019	-3.99984	6.38e-05	0.000605532	Down	BZIP34	Basic leucine zipper 34
OF29687	0.454204	0.673335	0.768736	0.0400448	0.0573458	0	-3.99694	1.07e-05	0.000126291	Down	MSL10	Mechanosensitive ion channel protein 10
OF09576	1.83413	2.40926	2.54502	0.126099	0.160072	0.0865386	-3.99617	9.9e-11	2.98e-09	Down		Phosphoribulokinase, chloroplastic
OF11785	46.1658	31.6844	30.6124	3.7009	1.61434	0.467098	-3.99548	6.07e-18	4.06e-16	Down	WER	Transcription factor WER
OF18488	0.895166	1.58512	3.50462	0.143498	0.0914179	0.197191	-3.99229	0.000684173	0.00469495	Down	GOLS2	Galactinol synthase 2
OF29522	0.202589	0.459416	0.101617	0	0	0.0338294	-3.97872	0.0415181	0.135113	Down
OF18499	30.0564	48.2772	30.9164	0.888125	3.59108	2.04326	-3.97334	7.06e-17	4.3e-15	Down	GOLS2	Galactinol synthase 2
OF21744	4.46235	5.535	1.88579	0.230935	0.191445	0.302327	-3.97069	6.94e-06	8.58e-05	Down	At4g36180	Probable LRR receptor-like serine/threonine-protein kinase At4g36180
OF20111	8.52807	3.96698	10.5805	0.412683	0.749295	0.426735	-3.96881	1.61e-06	2.31e-05	Down	At1g60630	Inactive leucine-rich repeat receptor-like serine/threonine-protein kinase At1g60630
OF05554	4.19061	13.356	6.16848	0.295681	0.540969	0.68715	-3.95739	0.000173142	0.00143534	Down	GP1	Polygalacturonase-1 non-catalytic subunit beta
OF12962	566.637	699.564	757.069	37.293	48.3733	37.771	-3.95094	1.22e-32	3.08e-30	Down	TIP2-1	Aquaporin TIP2-1
OF03337	1.86938	2.25967	2.01423	0.109394	0.1388	0.150877	-3.94807	8.67e-10	2.26e-08	Down
OF14325	0.702219	0.583111	0.432375	0.0413604	0.158635	0	-3.94544	0.000311315	0.00238847	Down	PIN1C	Probable auxin efflux carrier component 1c
OF29036	18.0526	3.34684	19.3557	0.37473	1.6919	1.05161	-3.9388	0.00274033	0.015178	Down	BEH4	BES1/BZR1 homolog protein 4
OF22726	3.81456	2.9584	2.28751	0.0714247	0.0341912	0.0369882	-3.9321	1.28e-25	1.81e-23	Down	SEOB	Protein SIEVE ELEMENT OCCLUSION B
OF02039	5.64707	14.7293	13.5702	0.389006	0.498702	0.403139	-3.92422	3.75e-06	4.93e-05	Down
OF18764	1.88113	2.26918	0.471832	0	0.145079	0	-3.92268	0.0011911	0.00758325	Down
OF13452	12.7396	9.42395	9.25584	0.766938	0.95147	0.330841	-3.92215	5.38e-17	3.32e-15	Down	TBL11	Protein trichome birefringence-like 11
OF24736	8.83382	19.3898	54.9917	1.57448	2.58254	0.92885	-3.9207	0.0198358	0.0759518	Down
OF11285	42.388	18.2421	19.0537	1.79002	3.01425	1.09541	-3.91437	2.06e-07	3.61e-06	Down		Auxin-induced protein X10A
OF18285	18.4464	49.3146	63.7487	5.32184	0.684881	2.11093	-3.91122	1.65e-05	0.000185321	Down	MYB77	Transcription factor MYB77
OF17006	84.748	45.28	123.394	8.66212	4.49046	2.62378	-3.90535	1.35e-06	1.97e-05	Down	PIL15	Transcription factor PHYTOCHROME INTERACTING FACTOR-LIKE 15
OF18281	4.81388	1.28584	15.4809	0.153937	0.568088	0.664078	-3.89179	0.0305964	0.106335	Down
OF14776	0.858412	0.463006	0.963626	0	0.0884577	0	-3.89069	0.0376913	0.125244	Down
OF21400	0.234956	0.522754	0.116724	0	0.0715841	0.0385193	-3.88535	0.00971645	0.0429399	Down
OF23172	1.06649	0.799384	1.8512	0.125897	0.180727	0	-3.88314	6.14e-08	1.18e-06	Down	SULTR3	Probable sulfate transporter 3.4
OF20401	66.5192	156.609	52.4921	6.25104	6.59143	4.52239	-3.87949	0.00107405	0.00694263	Down		21 kDa protein
OF13171	18.0738	14.9954	21.9982	0.340928	2.16874	1.18155	-3.87898	5.8e-24	7.01e-22	Down	SKIP20	F-box/kelch-repeat protein SKIP20
OF20873	1.52544	1.6051	3.31085	0.138566	0.0441557	0.285568	-3.87883	4.16e-06	5.4e-05	Down	CRF4	Ethylene-responsive transcription factor CRF4
OF02668	50.1225	87.8834	55.3643	5.5618	3.91755	3.02924	-3.87704	9.62e-16	5.36e-14	Down
OF30041	69.7368	89.1278	39.9	4.34164	4.01821	3.55601	-3.87516	4.96e-09	1.15e-07	Down	TPRP-F1	36.4 kDa proline-rich protein
OF14496	1.09178	1.44796	1.40136	0	0	0.462637	-3.87476	3.37e-07	5.65e-06	Down	GF14C	14-3-3-like protein C
OF02371	12.8224	15.6074	33.1809	0.436668	2.23543	0.665726	-3.86826	8.71e-06	0.000105527	Down	CP12-1	Calvin cycle protein CP12-1, chloroplastic
OF29823	5.17531	3.51349	6.10675	0.365861	0.217799	0.372968	-3.85952	8.61e-16	4.82e-14	Down
OF30108	0.725153	0.110276	0.113403	0.0360529	0	0.074368	-3.85866	0.0150147	0.0607556	Down
OF26115	0.260312	0.642078	0.0936886	0.0149226	0.028607	0.0154471	-3.8586	0.00732004	0.0341542	Down	ACA2	Calcium-transporting ATPase 2, plasma membrane-type
OF11286	55.7487	18.0619	14.2478	1.4062	0.988685	2.16744	-3.85757	0.00805208	0.0369013	Down	ARG7	Indole-3-acetic acid-induced protein ARG7
OF14370	26.8324	21.3205	32.9735	1.11043	1.82773	2.51347	-3.84786	1.34e-22	1.45e-20	Down	CIP7	COP1-interacting protein 7
OF13923	19.4289	16.3872	38.9697	1.78929	1.76883	1.63166	-3.84481	2.28e-05	0.000246605	Down	PXC1	Leucine-rich repeat receptor-like protein kinase PXC1
OF23052	21.1863	10.011	7.09895	0.566401	0.769829	0.920828	-3.8437	8.01e-05	0.00073493	Down	BGAL1	Beta-galactosidase 1
OF27819	140.612	64.7318	113.107	5.17209	9.65043	7.05009	-3.83476	1.69e-09	4.19e-08	Down
OF11513	3.70234	1.4226	2.98837	0.337754	0.193926	0.0699359	-3.83435	3.92e-08	7.83e-07	Down		Chlorophyll a-b binding protein, chloroplastic
OF11739	1.52541	3.66197	1.00328	0.191389	0.183135	0.197563	-3.82948	0.00308212	0.016778	Down	GLP7	Germin-like protein subfamily 1 member 1
OF13928	36.5511	5.09175	25.0024	1.52569	2.50683	0.567696	-3.82824	0.0049163	0.0246873	Down	CSLA9	Glucomannan 4-beta-mannosyltransferase 9
OF11388	120.779	51.4509	88.7108	5.95908	4.09231	7.13168	-3.82408	5.21e-08	1.02e-06	Down	EXL5	Protein EXORDIUM-like 5
OF03387	0.497828	0.633999	0.995494	0	0.17667	0	-3.82135	0.000959143	0.00630812	Down	At3g47200	UPF0481 protein At3g47200
OF19082	4.60556	9.19221	8.7053	0.390936	0.591881	0.470525	-3.81595	8.82e-12	2.97e-10	Down	At3g47200	UPF0481 protein At3g47200
OF29212	0.463717	2.16662	5.73835	0.151187	0.291067	0.156677	-3.81404	0.00623095	0.0300038	Down	PNSB4	Photosynthetic NDH subunit of subcomplex B 4, chloroplastic
OF07205	3.3714	4.48855	1.2442	0.0954867	0.229447	0.296404	-3.81063	6.04e-05	0.000577884	Down	CAX3	Vacuolar cation/proton exchanger 3
OF12174	0.6025	0.095131	0.896228	0	0.0916901	0	-3.80934	0.0373155	0.124343	Down
OF02398	6.29474	2.09637	3.01331	0	0	0.213872	-3.8083	0.00483522	0.024355	Down
OF05067	156.741	93.9662	255.909	11.8901	11.0033	12.393	-3.80468	7.94e-06	9.7e-05	Down	At5g14450	GDSL esterase/lipase At5g14450
OF07928	1.38182	4.56322	3.11733	0.0738496	0.212146	0.38247	-3.80135	0.000318452	0.00243636	Down	APF2	Aspartyl protease family protein 2
OF19272	0.936445	2.32758	0.810877	0.101558	0.0325035	0.0350468	-3.78616	0.000967836	0.00634988	Down	CYP90B1	Cytochrome P450 90B1
OF11426	0.18403	0.656836	1.74022	0.132852	0.0842366	0	-3.78322	0.0256549	0.0924579	Down	GAPA2	Glyceraldehyde-3-phosphate dehydrogenase GAPA2, chloroplastic
OF11126	6.22786	5.41222	8.03095	0.173746	0.331453	0.837647	-3.78281	9.26e-19	6.91e-17	Down
OF24652	57.523	31.1524	34.9672	2.16098	2.89213	2.69579	-3.77515	4.4e-12	1.52e-10	Down		HMG-Y-related protein A
OF17312	37.0936	46.8773	13.0433	2.64018	2.80189	1.92668	-3.77408	6.02e-06	7.53e-05	Down
OF27763	1.9096	2.79269	0.643601	0	0.294624	0.318746	-3.7579	6.78e-05	0.000637994	Down	PHOS32	Universal stress protein PHOS32
OF09989	0.747211	0.834229	0.75674	0	0.0988901	0.213725	-3.75202	0.000749317	0.00508221	Down	BHLH162	Transcription factor bHLH162
OF29272	0.384937	0.350558	0.554622	0.0790932	0.0253597	0	-3.7497	0.00152686	0.00934587	Down	WRKY61	Probable WRKY transcription factor 61
OF08167	11.9451	4.47902	8.48971	0.389341	0.791223	0.703471	-3.74235	2.62e-05	0.000277505	Down	DOGL3	Protein DOG1-like 3
OF10122	7.45756	10.027	12.1787	0.415229	0.955551	0.991907	-3.73966	4.75e-23	5.52e-21	Down	IBS1	Protein IMPAIRED IN BABA-INDUCED STERILITY 1
OF24472	10.7772	5.95444	15.5744	0.314698	0.854009	1.26224	-3.72954	4.93e-06	6.29e-05	Down	EMS1	Leucine-rich repeat receptor protein kinase EMS1
OF11784	9.64337	8.98475	9.02018	0.256832	0.778962	0.756325	-3.72671	1.54e-18	1.12e-16	Down	EO	2-methylene-furan-3-one reductase
OF04410	1.97145	4.70347	0.511955	0.0615252	0.381498	0.0317132	-3.72264	0.013505	0.0559279	Down	MAN6	Mannan endo-1,4-beta-mannosidase 6
OF23360	0.661864	0.453297	0.0592216	0	0	0.117007	-3.72052	0.0375318	0.124894	Down	CXE8	Probable carboxylesterase 8
OF05097	350.668	276.485	304.334	30.699	17.5938	19.0025	-3.71579	4.27e-29	8.17e-27	Down	LBD25	LOB domain-containing protein 25
OF17322	1.14583	0.30807	2.5303	0	0.0484337	0.0521455	-3.7151	0.0280718	0.0994076	Down	BHLH93	Transcription factor bHLH93
OF13031	16.4173	38.7205	6.94324	1.16275	2.04698	1.40286	-3.71156	0.00654926	0.0312557	Down	BGAL1	Beta-galactosidase 1
OF30225	11.8555	18.1065	14.6307	0.914674	1.64692	0.965606	-3.70095	2.34e-25	3.2e-23	Down	MIK2	MDIS1-interacting receptor like kinase 2
OF11497	53.7322	20.0866	33.5446	3.21497	2.89599	2.21621	-3.69876	1.87e-05	0.000206174	Down	TGA1	Teosinte glume architecture 1
OF17030	24.852	25.2454	51.3477	2.88853	2.19276	2.11588	-3.69663	2.58e-07	4.42e-06	Down	CESA5	Probable cellulose synthase A catalytic subunit 5 [UDP-forming]
OF16127	176.659	67.6873	100.945	5.19649	6.66649	14.2503	-3.68356	5.27e-05	0.000512148	Down
OF08856	1.84271	2.25722	3.52422	0	0.332187	0.102515	-3.68012	1.17e-09	2.97e-08	Down
OF24596	1.53093	2.78255	1.83404	0	0.203247	0.164522	-3.67937	8.12e-07	1.24e-05	Down	UPTG2	Probable UDP-arabinopyranose mutase 2
OF29209	0.461358	0.517203	0.35229	0	0	0	-3.67892	0.0153556	0.0618795	Down	CNGC1	Cyclic nucleotide-gated ion channel 1
OF27818	1.54935	1.23282	0.886968	0.258627	0	0.115028	-3.67393	4.13e-07	6.75e-06	Down	ANTR1	Sodium-dependent phosphate transport protein 1, chloroplastic
OF20886	20.54	14.0529	38.0514	1.03735	2.21155	2.61569	-3.67163	0.000140567	0.00119812	Down	MAKR6	Probable membrane-associated kinase regulator 6
OF09901	6.30556	3.58903	8.6633	0.568385	0.636646	0.294284	-3.67097	9.94e-06	0.000118443	Down	bem46	Protein bem46
OF21137	39.6387	19.244	73.2095	1.74501	4.3543	4.01113	-3.67072	0.000968436	0.00635212	Down	45146	AUGMIN subunit 8
OF15273	16.7217	14.2697	14.4648	0.170619	1.61059	1.09297	-3.66802	3.2e-20	2.79e-18	Down	STC	Sugar carrier protein C
OF27854	56.5624	38.662	71.1308	5.00131	3.81943	3.42196	-3.66511	6.98e-13	2.7e-11	Down	SMXL7	Protein SMAX1-LIKE 7
OF19626	25.8778	20.3962	36.8873	3.01537	1.43321	2.33898	-3.66504	1.56e-14	7.44e-13	Down	TRY	Transcription factor TRY
OF14324	3.17104	0.558616	3.77588	0	0	0.285448	-3.66104	0.0176415	0.0691288	Down	PIN1D	Probable auxin efflux carrier component 1d
OF06132	0.738179	0.284181	0.703369	0	0.133311	0.0239474	-3.65493	0.000390916	0.00289902	Down	PUB15	U-box domain-containing protein 15
OF04609	32.897	14.1601	14.2458	1.16611	2.45396	1.07962	-3.65235	0.00028357	0.0022046	Down		21 kDa protein
OF04083	34.0574	108.167	58.274	5.33633	5.4986	5.29357	-3.65106	0.000178988	0.00147929	Down	ERF1B	Ethylene-responsive transcription factor 1B
OF27526	3.76093	4.91837	2.15855	0	0.732759	0	-3.65087	0.00018945	0.00155111	Down
OF18968	1.17838	1.83766	3.3989	0.214928	0.282217	0.0608241	-3.65011	2.45e-05	0.000261478	Down	ANT	AP2-like ethylene-responsive transcription factor ANT
OF22469	1.22699	0.9434	0.12227	0.0589319	0.168518	0	-3.64716	0.0108806	0.0469665	Down	IPT5	Adenylate isopentenyltransferase 5, chloroplastic
OF17132	68.8476	80.2099	51.1653	5.45198	5.70974	4.68928	-3.63933	5.74e-22	5.91e-20	Down	NRG2	Nitrate regulatory gene2 protein
OF11578	44.0225	32.1566	101.906	3.26594	4.37259	6.06931	-3.62968	0.00044704	0.00324392	Down	AVT6A	Amino acid transporter AVT6A
OF16046	1.57572	0.616005	0.856596	0	0.115891	0.15645	-3.62923	0.000745725	0.00506626	Down	Bp10	L-ascorbate oxidase homolog
OF29393	0.6622	0.533009	0.264099	0.0230847	0.0665579	0	-3.62373	0.000822458	0.00550966	Down	PGL3	Polygalacturonase 1 beta-like protein 3
OF26015	5.38742	14.536	5.49435	1.15908	0.39814	0.279133	-3.6228	0.00149623	0.00918466	Down	PAL	Phenylalanine ammonia-lyase
OF17229	0.537185	0.21067	0.266603	0	0	0	-3.62088	0.0427834	0.138185	Down
OF04786	0.287719	0.561608	0.432683	0.0133854	0.0256258	0.0138954	-3.61905	5.73e-05	0.000551111	Down	PRAF1	PH, RCC1 and FYVE domains-containing protein 1
OF21814	8.64293	27.9435	12.6697	0.577555	1.66239	1.89819	-3.61726	0.000697248	0.00477131	Down	At2g18193	AAA-ATPase At2g18193
OF19360	1.83296	4.35769	1.84616	0.253593	0	0.521244	-3.61398	0.00672557	0.0319461	Down
OF24602	0.505073	0.67251	1.20352	0.0660944	0.157705	0.0340705	-3.60864	3.04e-05	0.000316176	Down	OFUT34	O-fucosyltransferase 34
OF26018	0.670239	0.854717	0.379716	0.0801429	0	0.166187	-3.60718	0.00405836	0.0210605	Down	PAL	Phenylalanine ammonia-lyase
OF24333	2.5969	3.8268	14.7785	0.183928	0.860092	0.467362	-3.6009	0.0361079	0.121192	Down
OF24510	316.136	186.767	325.001	21.9472	18.4012	22.6953	-3.60044	5.9e-13	2.3e-11	Down		21 kDa protein
OF09512	5.59997	8.01293	4.90493	0.536735	0.556632	0.45304	-3.59719	3.65e-13	1.47e-11	Down	At5g39865	Uncharacterized protein At5g39865
OF06794	15.7753	53.061	15.5101	2.54915	1.08876	2.66202	-3.58637	0.00498585	0.0250007	Down	GH3.1	Probable indole-3-acetic acid-amido synthetase GH3.1
OF07469	2.57335	4.44549	11.2668	0.481197	0.383115	0.551848	-3.58488	0.00665353	0.0316715	Down	ABCG39	ABC transporter G family member 39
OF09177	3.6685	8.7428	4.31229	0.548527	0.112511	0.648977	-3.58198	5.23e-06	6.64e-05	Down	At1g78830	EP1-like glycoprotein 2
OF15497	11.2759	12.7049	6.13238	0.46918	1.10652	0.860234	-3.57662	9.65e-10	2.5e-08	Down	EDA2	Probable serine protease EDA2
OF28061	15.5226	46.4038	28.4534	0.612411	2.57208	1.56671	-3.57323	4.27e-07	6.94e-06	Down
OF27026	1.36285	0.76024	0.068459	0.0653641	0	0.0337793	-3.57137	0.0491625	0.152787	Down	BGLU12	Beta-glucosidase 12
OF28326	73.9692	89.0795	109.066	10.2771	8.02486	7.05642	-3.56957	5.81e-27	9.49e-25	Down
OF15503	9.85774	8.93317	14.3307	0.730122	1.03738	0.832425	-3.56499	6.56e-15	3.3e-13	Down	ILL7	IAA-amino acid hydrolase ILR1-like 7
OF05781	90.4386	127.641	120.49	6.64844	7.67547	14.759	-3.56421	4.7e-25	6.22e-23	Down	NRP1	Nodulin-related protein 1
OF23327	95.7625	65.9853	109.383	6.96503	5.49392	6.21248	-3.56197	3.6e-22	3.77e-20	Down	At5g15350	Lamin-like protein
OF24002	0.608895	0.450906	1.95805	0.196259	0	0.050913	-3.55914	0.0342621	0.116319	Down	SCL32	Scarecrow-like protein 32
OF05163	0.253608	0.301993	1.2384	0.0272129	0.0520014	0	-3.55748	0.031027	0.107556	Down	CNGC18	Cyclic nucleotide-gated ion channel 18
OF18314	0.81606	3.44851	1.10029	0.523428	0	0	-3.55669	0.0390757	0.128963	Down
OF13701	83.053	50.7744	57.9986	3.48346	4.00056	6.99923	-3.55485	2.79e-10	7.88e-09	Down	RPL18	50S ribosomal protein L18, chloroplastic
OF06242	3.17797	3.10347	4.57537	0.251979	0.360881	0.336965	-3.5534	7.03e-13	2.71e-11	Down
OF14214	2.10403	0.65821	1.25884	0.207493	0.0997296	0.0215394	-3.54989	0.00122147	0.00774041	Down	PXC3	Leucine-rich repeat receptor-like tyrosine-protein kinase PXC3
OF24240	14.9187	9.55096	10.5447	0.140941	1.88025	0.728503	-3.54837	6.2e-11	1.9e-09	Down	XERICO	Probable E3 ubiquitin-protein ligase XERICO
OF17331	0.647621	2.07988	0.514406	0.0948819	0.110671	0.0217	-3.54743	0.00852939	0.0386989	Down	rglB	Rhamnogalacturonate lyase B
OF24215	22.9154	12.415	62.7827	1.09041	5.11294	1.47921	-3.54152	0.00371287	0.0195706	Down	FLZ6	FCS-Like Zinc finger 6
OF14505	4.14566	3.13679	3.46087	0.172727	0.581251	0.1564	-3.5374	5.48e-15	2.79e-13	Down
OF06121	44.9661	13.7002	13.2153	0.634352	2.17094	2.86969	-3.53139	0.0068179	0.0323095	Down	EXL5	Protein EXORDIUM-like 5
OF12947	1.12848	3.72555	5.32204	0.1521	0.182186	0.315426	-3.53084	0.000497206	0.00356363	Down	At2g25737	Sulfite exporter TauE/SafE family protein 3
OF05616	6.24257	4.64121	1.00497	0.32339	0.148742	0.493266	-3.52553	8.08e-07	1.24e-05	Down	ATPG	ATP synthase subunit b', chloroplastic
OF16711	0	0.739474	0.39821	0	0	0	-3.52445	0.0495619	0.153755	Down
OF25222	0.407997	1.30322	0.401148	0.0768402	0	0	-3.5174	0.033649	0.114779	Down
OF06377	14.1748	11.2527	16.8311	0.331407	1.96608	1.22317	-3.51194	7.73e-15	3.87e-13	Down	PLT5	Polyol transporter 5
OF01104	0.154317	0.126464	0.286306	0	0.047618	0	-3.50687	0.0126117	0.0529193	Down	NEK2	Serine/threonine-protein kinase Nek2
OF29820	3324.55	1861.33	2190.61	330.606	151.386	151.683	-3.5065	2.52e-11	8.12e-10	Down
OF22009	2.12005	1.87896	2.1667	0	0	0	-3.50132	0.000365649	0.0027455	Down	RPL29A	60S ribosomal protein L29-1
OF08087	42.641	22.1849	29.2323	2.35075	3.02047	2.08045	-3.49923	4.53e-10	1.23e-08	Down	WOX8	WUSCHEL-related homeobox 8
OF21598	10.8951	7.12065	9.16782	0.175332	1.161	1.07086	-3.49638	4.46e-08	8.82e-07	Down	GIF1	GRF1-interacting factor 1
OF18791	7.21324	5.84336	0.710823	0.678638	0.123027	0.0333431	-3.49321	0.0110863	0.0477114	Down	BGLU12	Beta-glucosidase 12
OF01772	0.336355	2.0007	1.88942	0	0	0	-3.4902	1.39e-05	0.000159636	Down	PDAT1	Phospholipid:diacylglycerol acyltransferase 1
OF13344	1.94409	1.26783	3.10543	0	0.400594	0.217265	-3.48997	1e-06	1.5e-05	Down	CRRSP3	Cysteine-rich repeat secretory protein 3
OF08066	7.10107	3.20591	8.47573	0.380862	0.623038	0.86798	-3.48974	1.56e-05	0.0001771	Down	IST1	Vacuolar protein sorting-associated protein IST1
OF09213	0.344279	0.866564	0.488616	0	0.0633817	0.137459	-3.47964	4.69e-06	6.02e-05	Down	BASS1	Probable sodium/metabolite cotransporter BASS1, chloroplastic
OF16801	0.934674	0.582997	1.17448	0	0.158325	0.0429569	-3.477	0.000259902	0.00204525	Down	WEE1	Wee1-like protein kinase
OF23304	0.908347	0.141243	0.526956	0	0.132947	0.0751803	-3.47624	0.00148302	0.00911042	Down	DCN1	Defective in cullin neddylation protein 1
OF17273	9.82851	6.63949	11.0989	0.706412	0.356305	0.804344	-3.47498	4.04e-13	1.61e-11	Down	BGAL3	Beta-galactosidase 3
OF25601	1.23837	2.54914	3.16226	0.351786	0.142987	0.154896	-3.47434	8.03e-07	1.23e-05	Down	WAK2	Wall-associated receptor kinase 2
OF00664	60.1893	52.1238	66.5792	4.78054	5.20991	6.06066	-3.47318	4.78e-24	5.82e-22	Down	DOF5.4	Dof zinc finger protein DOF5.4
OF24338	1.74011	1.83021	0.532451	0	0	0.30049	-3.47193	0.000629965	0.00436328	Down	LIGB	Extradiol ring-cleavage dioxygenase
OF10108	15.0464	6.39686	6.95073	0.896909	0.575391	0.619475	-3.46363	2.94e-05	0.000307335	Down	lhcA-P4	Chlorophyll a-b binding protein P4, chloroplastic
OF22792	12.5918	15.4515	48.3995	1.67448	2.52968	2.44867	-3.46338	0.00867584	0.0392623	Down	NET1A	Protein NETWORKED 1A
OF22739	14.175	17.4051	35.5857	0.828864	2.69837	2.15644	-3.45774	3.16e-05	0.000328051	Down	AUX22B	Auxin-induced protein 22B
OF21848	13.7698	14.0519	8.89312	0.800689	1.29165	1.2539	-3.45068	6.01e-17	3.69e-15	Down	RBK1	Receptor-like cytosolic serine/threonine-protein kinase RBK1
OF03300	3.85778	8.54791	8.62076	0.220746	1.05573	0.457746	-3.44975	4.72e-08	9.29e-07	Down	petM	Cytochrome b6-f complex subunit 7 (Fragment)
OF20723	4.35496	2.6317	2.47679	0.56078	0.507941	0.0323063	-3.44682	8.18e-05	0.000748101	Down	ST3	Low affinity sulfate transporter 3
OF12646	147.583	86.9266	116.043	9.38162	8.53056	13.4213	-3.44327	5.81e-11	1.8e-09	Down	ACR9	ACT domain-containing protein ACR9
OF21831	196.167	70.9875	98.8116	10.6261	10.4195	11.3387	-3.44077	0.000373013	0.00279446	Down	JMT	Jasmonate O-methyltransferase
OF10287	8.40174	3.31824	6.27777	0.181773	1.21792	0.563926	-3.43713	0.000117152	0.00102019	Down
OF26543	155.769	168.312	168.852	13.1024	14.3787	15.532	-3.43593	1.35e-25	1.88e-23	Down	GME-1	GDP-mannose 3,5-epimerase 1
OF08539	9.16052	7.78575	20.1745	0.494247	1.55115	1.43121	-3.43504	0.000210387	0.00169997	Down	NPF6.4	Protein NRT1/ PTR FAMILY 6.4
OF13101	0.667554	2.69783	2.72522	0.126923	0.183655	0.131661	-3.43256	0.0016909	0.0101558	Down	TIFY10A	Protein TIFY 10A
OF07458	61.3406	75.659	73.5796	2.19518	6.41372	5.10637	-3.43106	9.38e-17	5.68e-15	Down
OF04436	6.09657	3.85636	8.26337	0.0544024	1.14908	0.674671	-3.43085	7.74e-07	1.19e-05	Down	RSS3	Protein RICE SALT SENSITIVE 3
OF28524	29.0236	32.2823	31.3366	2.05756	3.58379	2.82054	-3.43081	2.68e-19	2.13e-17	Down	At3g63540	Thylakoid lumenal 19 kDa protein, chloroplastic
OF21422	21.174	26.5436	32.6263	1.23908	3.17518	1.57496	-3.43063	1.06e-16	6.36e-15	Down	GG2	Guanine nucleotide-binding protein subunit gamma 2
OF14737	18.5962	7.3499	13.568	0.411477	1.73907	1.44431	-3.42949	8.58e-08	1.61e-06	Down
OF24266	4.80306	2.72596	2.08047	0.406984	0.222605	0.210409	-3.42535	1.63e-05	0.000183582	Down	CYP78A7	Cytochrome P450 78A7
OF26878	0	1.05295	0.892223	0	0.203514	0	-3.42134	0.000137921	0.00117844	Down
OF09544	20.2501	6.91826	12.1975	2.05462	0.376841	0.254115	-3.42014	6.21e-05	0.000590911	Down	SH3P1	SH3 domain-containing protein 1
OF14728	7.51855	3.12303	2.79081	0.268055	0.384721	0.418663	-3.41959	0.0007467	0.00506998	Down	RBCX1	Chaperonin-like RBCX protein 1, chloroplastic
OF11044	6.64232	2.90627	4.4446	0.268883	0.386642	0.41743	-3.41929	4.16e-07	6.8e-06	Down	CAP10A	Chlorophyll a-b binding protein CP24 10A, chloroplastic
OF05151	11.5935	14.9265	10.4746	0.761042	1.72813	1.0452	-3.41498	3.12e-18	2.18e-16	Down	STY13	Serine/threonine-protein kinase STY13
OF06028	102.407	45.7119	78.4488	8.34697	4.3595	5.90126	-3.41061	2.64e-06	3.63e-05	Down	NDX1	Protein NEOXANTHIN-DEFICIENT 1
OF29127	3.17694	1.18098	4.04251	0.166751	0.227445	0.330382	-3.40965	0.000212236	0.00171306	Down	LNG1	Protein LONGIFOLIA 1
OF00969	1.92616	2.49391	2.77973	0.135681	0.234227	0.337933	-3.40958	4.45e-10	1.21e-08	Down	At5g67200	Probable inactive receptor kinase At5g67200
OF09992	0.298357	0.0493909	0.405353	0	0	0	-3.40771	0.0459073	0.145081	Down		Spermidine synthase 1
OF07111	0	0	0	0	0	0	-3.40102	0.00170068	0.0101995	Down
OF24573	39.7696	42.8692	42.2172	3.08656	4.4693	4.02054	-3.39492	1.47e-24	1.87e-22	Down	MES11	Putative methylesterase 11, chloroplastic
OF20493	13.6949	19.0533	17.8503	1.22982	1.49493	1.51913	-3.39391	2.02e-20	1.79e-18	Down	NTL9	Protein NTM1-like 9
OF02572	239.715	101.983	102.593	5.14179	9.27898	26.1093	-3.39021	0.00038683	0.00287599	Down
OF05662	48.1882	15.8175	23.4902	3.21262	1.7569	3.03625	-3.38899	0.002494	0.0140109	Down	ATHB-16	Homeobox-leucine zipper protein ATHB-16
OF25687	1.66471	1.10962	0.720207	0.0734844	0.24557	0	-3.37963	4.09e-05	0.000410865	Down	COL16	Zinc finger protein CONSTANS-LIKE 16
OF26134	0.376961	0.774336	0.236801	0.0909104	0.043689	0	-3.37736	0.0267079	0.0954744	Down
OF01554	5.15998	6.41127	12.3137	1.02818	0.421947	0.521698	-3.37688	1.81e-05	0.000201116	Down	THE1	Receptor-like protein kinase THESEUS 1
OF27392	41.4985	16.5217	22.5191	1.90507	2.59845	2.85736	-3.37371	0.000111944	0.000978311	Down	Xyl2	Beta-xylosidase/alpha-L-arabinofuranosidase 2
OF12337	0.607928	0.371192	0.323587	0.0282173	0.0541187	0.0292757	-3.37333	0.00220971	0.0126753	Down	PUB10	U-box domain-containing protein 10
OF07596	1.24246	1.9204	0.954736	0	0.0726024	0.0781591	-3.36339	0.000145882	0.00123654	Down	SGPP	Haloacid dehalogenase-like hydrolase domain-containing protein Sgpp
OF01793	1.22263	6.53014	1.90579	0.232529	0.219309	0.119394	-3.35966	0.00890608	0.0401257	Down	At4g22758	Uncharacterized protein At4g22758
OF10415	3.07195	13.5562	11.3308	0.564374	0.590655	0.982278	-3.34811	0.000525849	0.00373708	Down		Delta-1-pyrroline-5-carboxylate synthase
OF02208	1.33369	0.578821	0.860407	0.0540567	0.11656	0.0698404	-3.34561	3.41e-05	0.000349551	Down	CMT2	DNA (cytosine-5)-methyltransferase CMT2
OF16399	1.44847	1.3939	0.99073	0.103489	0.0741083	0.213968	-3.34463	1.99e-07	3.5e-06	Down	CPK17	Calcium-dependent protein kinase 17
OF20804	2.27807	2.46886	5.02689	0	0.384813	0.504111	-3.34399	3.3e-05	0.000340105	Down	WDL7	Protein WVD2-like 7
OF13133	1.16915	0.768308	1.38061	0.069821	0	0.361793	-3.33975	0.00045712	0.00330532	Down	ATL60	RING-H2 finger protein ATL60
OF03275	9.91196	10.0761	9.07615	0.833344	1.0198	1.02135	-3.33914	1.99e-13	8.29e-12	Down	At4g17486	DeSI-like protein At4g17486
OF14359	8.23486	9.10604	22.82	1.21468	0.850755	0.929385	-3.33883	0.00347967	0.0185731	Down
OF18578	0.897233	0.797435	1.93291	0.0782145	0.0601861	0.19458	-3.33849	0.000200049	0.00162594	Down	LOX1.5	Probable linoleate 9S-lipoxygenase 5
OF20355	63.5222	40.3122	63.9191	11.8796	2.2488	2.43229	-3.33577	1.19e-13	5.11e-12	Down
OF08732	42.426	52.4338	44.8494	4.86543	2.99712	4.82003	-3.33471	5.82e-23	6.63e-21	Down	PORA	Protochlorophyllide reductase, chloroplastic
OF11740	161.673	79.7663	206.109	10.223	14.4919	16.823	-3.33128	7.9e-06	9.65e-05	Down	WDL7	Protein WVD2-like 7
OF14826	5.03406	4.83951	9.86653	0.211566	0.803611	1.09177	-3.33069	3.75e-06	4.94e-05	Down
OF29388	79.3664	66.5554	60.91	5.23744	6.70217	7.77547	-3.33066	9.41e-22	9.38e-20	Down	STY13	Serine/threonine-protein kinase STY13
OF09122	6.70947	4.40047	5.27839	0.291646	0.560414	0.344093	-3.32568	1.06e-12	3.98e-11	Down	RSS3	Protein RICE SALT SENSITIVE 3
OF01011	4.89048	9.39518	8.60426	0.547357	0.649879	0.618373	-3.32449	3.34e-15	1.75e-13	Down	BGAL3	Beta-galactosidase 3
OF24346	4.28822	4.62899	6.15291	0.195131	0.18758	0.404199	-3.32413	9.52e-10	2.47e-08	Down	PSAN	Photosystem I reaction center subunit N, chloroplastic
OF26666	10.5525	2.66234	9.18126	0.116413	1.47934	0.541626	-3.3217	0.00115437	0.00738584	Down	PAO5	Probable polyamine oxidase 5
OF24000	677.247	82.611	234.214	30.9978	25.8096	40.3994	-3.32002	0.0482636	0.150662	Down	XTH9	Xyloglucan endotransglucosylase/hydrolase protein 9
OF19817	0.185579	0.0406679	0.293608	0	0.0191968	0.0207661	-3.3157	0.00766026	0.035481	Down	OSCBPY	Beta-amyrin synthase
OF13695	0.925339	0.782341	0.624099	0	0.0912257	0.0492844	-3.31502	1.05e-05	0.000123884	Down	RAP	Aspartic proteinase
OF10873	3.52732	2.72276	2.43811	0.316965	0.465102	0.100476	-3.31464	3.23e-11	1.02e-09	Down	NIR1	Ferredoxin--nitrite reductase, chloroplastic
OF01573	3.94493	7.11481	7.59747	0.317475	0.519508	1.07767	-3.30928	4.24e-11	1.33e-09	Down	CBSX5	CBS domain-containing protein CBSX5
OF14409	0.26427	1.42423	1.14446	0	0.0610021	0	-3.30889	0.00373452	0.0196594	Down	KDSB	3-deoxy-manno-octulosonate cytidylyltransferase, mitochondrial
OF15675	1.028	1.70185	2.26411	0.0623763	0.319027	0.108023	-3.30835	1.02e-07	1.9e-06	Down	PXC3	Leucine-rich repeat receptor-like tyrosine-protein kinase PXC3
OF15041	5.51164	5.67115	19.6557	0.914476	0.962301	0.887431	-3.30724	0.00800771	0.036747	Down	TPS1	Alpha,alpha-trehalose-phosphate synthase [UDP-forming] 1
OF02105	0.160429	0.0506144	0.532338	0.0515369	0	0	-3.30601	0.0179546	0.0701495	Down	EMB8	Embryogenesis-associated protein EMB8
OF01863	38.2717	44.5761	58.9722	3.06124	5.34832	5.88193	-3.30273	2.74e-21	2.64e-19	Down	IQD31	Protein IQ-DOMAIN 31
OF12391	0.302491	0.488634	1.25369	0	0.0256303	0.138529	-3.29851	0.00775375	0.0358419	Down	At4g23740	Probable inactive receptor kinase At4g23740
OF07019	16.0126	11.3482	14.0839	0.441903	1.33593	2.61582	-3.29706	4.69e-11	1.46e-09	Down
OF17902	0.596352	0.89752	0.876092	0.0430783	0.0823732	0.155681	-3.29508	2.21e-05	0.000240061	Down	SD25	G-type lectin S-receptor-like serine/threonine-protein kinase SD2-5
OF27608	51.6794	44.4277	103.326	6.54603	9.12459	3.94407	-3.29491	2.34e-05	0.000251987	Down	PHOT1	Phototropin-1
OF12100	3.41035	5.47487	8.83758	0.446762	0.756911	0.46105	-3.28922	1.23e-05	0.000142838	Down	NTL9	Protein NTM1-like 9
OF05802	20.4673	7.37658	23.0588	1.00424	2.14571	1.78428	-3.28821	6.01e-05	0.000575185	Down
OF02362	428.503	345.842	247.991	52.3303	20.3089	25.1009	-3.28469	7.45e-13	2.87e-11	Down
OF23352	17.4764	5.35436	22.9085	1.74918	0.916118	1.15674	-3.27968	0.00295167	0.0161741	Down	SOC1	MADS-box protein SOC1
OF24765	0.878082	1.38291	2.68489	0.118695	0.132227	0.245593	-3.27621	0.000565572	0.00397458	Down	KEG	E3 ubiquitin-protein ligase KEG
OF06241	3.03371	5.18183	1.30612	0.645684	0.218719	0.197029	-3.26635	0.00162921	0.00985286	Down	LAX5	Auxin transporter-like protein 5
OF28533	0.722786	0.57565	0.859499	0.0565992	0.136043	0.0584966	-3.26616	0.000285877	0.00221901	Down	GR1	Protein gamma response 1
OF02177	1.59996	0.923649	1.28729	0.0403434	0.0385292	0.333941	-3.26478	8.45e-05	0.000769217	Down	SKIP25	F-box/kelch-repeat protein SKIP25
OF04794	8.36193	7.08608	15.2153	0.496758	1.46432	1.12054	-3.26429	1.44e-06	2.09e-05	Down	TMK1	Receptor protein kinase TMK1
OF08228	1.37274	4.59917	1.12554	0.369813	0.0625738	0.157968	-3.26257	0.0225687	0.0837138	Down
OF22078	2.22605	2.36374	2.74755	0.269442	0.256389	0.110757	-3.26203	5.79e-08	1.12e-06	Down	HIPP36	Heavy metal-associated isoprenylated plant protein 36
OF30226	9.6601	8.68964	17.0929	0.484241	1.82984	1.35134	-3.25686	7.54e-07	1.17e-05	Down	MIK2	MDIS1-interacting receptor like kinase 2
OF15524	1.30772	4.94879	2.40652	0.0419298	0.521362	0.434174	-3.25371	0.000962308	0.00632377	Down	At4g16563	Probable aspartyl protease At4g16563
OF28293	0.70914	1.35195	1.49805	0.132884	0.127259	0.045686	-3.24416	3.81e-05	0.000386352	Down
OF14482	0.896621	1.03888	2.98037	0.0974494	0.210241	0.151058	-3.23893	0.00382177	0.0200541	Down	CHUP1	Protein CHUP1, chloroplastic
OF22275	1.21128	0.780472	1.06407	0.0425784	0.122266	0.13265	-3.22941	0.000215627	0.00173585	Down	At3g51470	Probable protein phosphatase 2C 47
OF17275	3.07718	12.4669	12.9099	1.94646	0.432475	0.379846	-3.22872	0.000634507	0.00438522	Down	CKX5	Cytokinin dehydrogenase 5
OF24216	194.081	205.687	312.766	12.2118	20.9366	40.333	-3.22817	3.16e-11	1e-09	Down	INPS1	Inositol-3-phosphate synthase
OF19045	29.8151	40.8531	25.6654	5.19752	2.66118	1.9318	-3.2281	5.37e-17	3.32e-15	Down	GH3.1	Probable indole-3-acetic acid-amido synthetase GH3.1
OF11415	0.186003	0.112433	0.690422	0.0138373	0.0133132	0.0286921	-3.22071	0.0379862	0.125934	Down	PHOT2	Phototropin-2
OF20011	53.0999	39.0026	49.975	6.39716	3.59071	4.90379	-3.20796	2.77e-22	2.93e-20	Down	SPAC1952.17c	TBC domain-containing protein C1952.17c
OF17234	2.6102	2.18058	2.29162	0.230506	0.189819	0.375666	-3.20737	1.04e-08	2.28e-07	Down	At1g75680	Endoglucanase 10
OF17791	6.48158	6.5007	21.8638	0.602273	1.23038	1.81396	-3.20529	0.0110969	0.0477403	Down	CSLC5	Probable xyloglucan glycosyltransferase 5
OF23143	9.82194	5.49253	8.77158	0.56189	1.28424	0.462485	-3.20479	2.73e-12	9.62e-11	Down
OF05897	76.7866	54.9791	62.9099	4.56518	8.70562	7.82821	-3.19582	1.6e-20	1.43e-18	Down
OF30035	53.3886	23.0392	64.1038	3.18364	8.18849	3.56692	-3.19556	5.92e-05	0.000566729	Down	At3g01300	Receptor-like serine/threonine-protein kinase At3g01300
OF12523	12.2241	3.1542	7.40792	0.769628	0.54202	1.18471	-3.19375	0.00155298	0.00948076	Down	ATL66	RING-H2 finger protein ATL66
OF11383	1.07208	0.973023	0.361794	0	0.0832853	0.179648	-3.18931	0.0128841	0.0538964	Down	ACO1	1-aminocyclopropane-1-carboxylate oxidase 1
OF11289	2.74825	3.15657	5.90534	0.441333	0.496707	0.457391	-3.1836	1.65e-07	2.93e-06	Down	MRL1	Pentatricopeptide repeat-containing protein MRL1, chloroplastic
OF09097	16.1371	18.5876	9.82845	1.9261	1.15824	1.76018	-3.18237	1.16e-15	6.34e-14	Down
OF25278	1.19592	4.05688	0.297491	0.143169	0.273731	0	-3.17928	0.0355139	0.119575	Down
OF12755	6.47299	6.50326	3.56356	0.140424	0.400508	1.12837	-3.17835	1.65e-08	3.54e-07	Down	At3g53190	Probable pectate lyase 12
OF25909	85.2849	66.9452	95.5311	10.274	8.99476	8.19586	-3.17446	1.24e-21	1.22e-19	Down	PSBP	Oxygen-evolving enhancer protein 2, chloroplastic
OF04653	1.4485	0.645568	1.22967	0.0537217	0	0.166509	-3.173	0.000102485	0.000906971	Down	BAG1	BAG family molecular chaperone regulator 8, chloroplastic
OF27649	1.29201	6.53213	1.87688	0.291442	0.415989	0.240126	-3.1728	0.026668	0.0953796	Down	RIBA3	Monofunctional riboflavin biosynthesis protein RIBA 3, chloroplastic
OF07474	1.96134	4.82384	2.25928	0.239375	0.45962	0.618855	-3.17096	2.03e-05	0.000221698	Down	ATL38	RING-H2 finger protein ATL38
OF14229	4.89158	2.10835	2.63674	0.0792174	0.453702	0.245146	-3.17047	0.000143651	0.00121932	Down	HSFB3	Heat stress transcription factor B-3
OF06236	4.76548	3.62507	13.621	0.355565	1.04568	1.13672	-3.16798	0.0124867	0.0524668	Down	NFD4	Protein NUCLEAR FUSION DEFECTIVE 4
OF15421	1.83813	3.59763	1.60561	0.25972	0.292732	0.244785	-3.16265	9.35e-05	0.0008373	Down	PXC1	Leucine-rich repeat receptor-like protein kinase PXC1
OF17567	141.069	156.267	158.574	23.9974	13.9387	10.8956	-3.16084	1.26e-22	1.37e-20	Down	COL5	Zinc finger protein CONSTANS-LIKE 5
OF13825	88.9365	32.436	42.3101	5.66424	5.7994	5.29555	-3.15985	0.00194969	0.0114382	Down	BBX25	B-box zinc finger protein 25
OF22242	81.637	167.672	126.317	29.0863	3.61181	4.50967	-3.15979	4.08e-08	8.11e-07	Down
OF16104	2526.56	1890.16	1136.24	253.148	154.709	187.383	-3.15622	8.95e-07	1.36e-05	Down
OF17597	10.2778	8.25118	4.37534	0.684405	0.89815	0.794147	-3.15404	6.79e-06	8.41e-05	Down	At5g57480	AAA-ATPase At5g57480
OF14012	2.34192	2.64091	3.7142	0.131472	0.126054	0.136448	-3.14928	0.000348339	0.00263134	Down
OF14398	16.4543	24.8119	22.2391	2.01151	2.45662	2.62424	-3.14809	3.7e-20	3.2e-18	Down	SDE5	Putative nuclear RNA export factor SDE5
OF14652	0.891074	0.512742	0.445334	0.0266859	0.127966	0.0275878	-3.14681	0.00162708	0.00984482	Down		Pectinesterase/pectinesterase inhibitor
OF24340	0.795344	1.23309	2.69049	0	0.145098	0	-3.14663	0.00202574	0.0118136	Down	ndhO	NAD(P)H-quinone oxidoreductase subunit O, chloroplastic
OF27690	142.513	245.592	260.836	22.1372	22.4826	24.4938	-3.14657	1.28e-13	5.46e-12	Down	HSP70	Heat shock cognate 70 kDa protein
OF00450	6.499	5.65167	1.51701	0.381242	0.653944	0.627299	-3.14558	0.00181065	0.0107382	Down	PARB	Glutathione S-transferase PARB
OF06627	1.72875	3.44904	6.93463	0.32856	0.547631	0.386104	-3.1375	0.00383612	0.0201121	Down	RPT3	Root phototropism protein 3
OF28139	2.92932	2.61779	2.18939	0.097663	0.403614	0.234418	-3.13734	8.2e-08	1.55e-06	Down	FLA18	Fasciclin-like arabinogalactan protein 18
OF07457	77.3029	80.662	88.8378	4.9331	11.4381	10.9931	-3.13542	6.19e-21	5.72e-19	Down
OF00114	4.6112	2.69501	10.4956	0.452484	0.372605	1.07321	-3.13416	0.00530861	0.0262856	Down	ILL6	IAA-amino acid hydrolase ILR1-like 6
OF26119	135.273	48.3649	78.9674	12.6878	6.13874	7.59743	-3.13093	0.000167032	0.00139364	Down	NPY2	BTB/POZ domain-containing protein NPY2
OF14357	10.0903	2.25927	4.16481	0.521278	0.331732	0.537217	-3.12965	0.0176095	0.0690324	Down
OF23374	97.798	218.459	187.85	27.0059	14.1142	13.9452	-3.12503	3.49e-06	4.63e-05	Down
OF01669	2.06412	15.9396	5.00211	0.844577	1.20777	0.401011	-3.12182	0.037605	0.125103	Down	At3g50940	AAA-ATPase At3g50940
OF02587	14.3573	9.1638	20.3	1.01826	2.15223	2.15563	-3.11134	2.99e-07	5.06e-06	Down
OF18601	7.44069	10.8989	2.50393	0.932255	1.16139	0.77412	-3.11034	0.00230501	0.0131328	Down	At1g54790	GDSL esterase/lipase At1g54790
OF22679	1.41437	1.9431	0	0.38939	0	0	-3.10849	0.010091	0.0441572	Down	ERF095	Ethylene-responsive transcription factor ERF095
OF00002	3.77816	4.8927	4.43825	0.338979	0.806437	0.69742	-3.10835	3.5e-13	1.41e-11	Down	SODCC	Superoxide dismutase [Cu-Zn]
OF02907	89.9182	50.4455	18.6647	2.77445	6.43581	2.86948	-3.10735	0.00846063	0.038451	Down		14 kDa proline-rich protein DC2.15
OF06458	0.690914	0.939102	1.93012	0.144166	0.230668	0.249015	-3.1066	3.23e-06	4.33e-05	Down	Os01g0234100	B3 domain-containing protein Os01g0234100
OF15734	14.0596	4.24067	12.9808	0.675531	1.33781	1.35809	-3.10345	0.000442363	0.00321284	Down	At5g39865	Uncharacterized protein At5g39865
OF01506	82.3174	57.7165	91.476	10.2067	9.74083	9.52974	-3.10048	3.91e-16	2.24e-14	Down
OF29980	0.949702	0.76503	1.37776	0.144199	0.274139	0.148803	-3.10026	1.97e-05	0.00021585	Down	At1g11330	G-type lectin S-receptor-like serine/threonine-protein kinase At1g11330
OF08832	1.19512	1.22506	1.4391	0.101129	0.439005	0.104416	-3.09896	4.3e-05	0.000428759	Down	TCP4	Transcription factor TCP4
OF06267	38.8807	46.4675	30.8593	2.50199	7.11246	3.86125	-3.0902	3.79e-19	2.95e-17	Down
OF26357	0.0877876	1.56591	0.536739	0.345787	0.165575	0	-3.08574	0.0233752	0.0858141	Down		Probable glutathione S-transferase
OF20171	0.524037	0.507133	0.0757998	0.14445	0.0691508	0.074514	-3.0802	0.0303297	0.105629	Down	FBP24	MADS-box protein FBP24
OF18599	84.0827	93.1721	53.6434	14.365	6.65482	5.36567	-3.07827	9.62e-13	3.64e-11	Down	BHLH94	Transcription factor bHLH94
OF00063	4.98583	3.57784	5.41907	0.782062	0.411547	0.243256	-3.0737	2.17e-11	7.07e-10	Down	STR8	Rhodanese-like domain-containing protein 8, chloroplastic
OF03479	0.886647	1.49075	1.03235	0.164401	0.315213	0.170717	-3.0703	0.00120988	0.00767686	Down		NADH dehydrogenase [ubiquinone] iron-sulfur protein 7, mitochondrial
OF28658	91.736	78.6772	72.6425	9.72058	7.18782	9.20073	-3.06872	2.53e-19	2.02e-17	Down	PSBY	Photosystem II core complex proteins psbY, chloroplastic
OF04984	0.936636	0.750679	0.351374	0.10144	0.0973931	0.0700776	-3.06694	0.00250094	0.0140402	Down	CYP94B1	Cytochrome P450 94B1
OF25705	34.1055	15.9563	9.43313	3.75187	1.79982	1.32368	-3.06584	0.00885284	0.0399225	Down	At5g14450	GDSL esterase/lipase At5g14450
OF15596	15.8564	26.4917	19.7862	1.7098	2.81382	2.36532	-3.06553	2.5e-15	1.33e-13	Down	At1g15670	F-box/kelch-repeat protein At1g15670
OF22585	7.19963	2.09864	2.12478	0.551298	0.193641	0.387732	-3.06423	0.0201439	0.076829	Down	NPF3.1	Protein NRT1/ PTR FAMILY 3.1
OF16661	1.18402	0.741474	1.4227	0.208453	0.0998591	0.107864	-3.06144	0.00676855	0.0321192	Down
OF17938	56.0772	45.1384	32.1353	5.36569	5.6657	4.42682	-3.06062	1.79e-14	8.46e-13	Down
OF10748	1.50697	0.412127	2.96435	0.126012	0.0483623	0.496647	-3.0576	0.0258636	0.0930606	Down	PAP27	Probable inactive purple acid phosphatase 27
OF29290	1.89266	1.04343	1.07991	0.0906625	0.116371	0.157215	-3.05274	8.16e-07	1.25e-05	Down	FEI1	LRR receptor-like serine/threonine-protein kinase FEI 1
OF15102	2.22222	1.05476	0.831597	0	0.499734	0	-3.05104	0.0404373	0.132458	Down
OF14928	1.08997	1.36963	2.34916	0.443847	0.142355	0.0767018	-3.04804	0.000374819	0.00280456	Down	MTERF1	Transcription termination factor MTEF1, chloroplastic
OF08696	7.50457	12.469	15.4802	1.68574	1.41315	1.01315	-3.04791	5.42e-09	1.25e-07	Down
OF20890	31.141	11.0082	61.9512	4.81433	4.54987	3.35817	-3.04763	0.012768	0.0534839	Down	MAKR5	Probable membrane-associated kinase regulator 5
OF23645	0.666878	2.88661	1.47973	0.0789572	0.451723	0	-3.04736	0.000266586	0.00208779	Down	EXPA4	Expansin-A4
OF19413	3.86616	6.36708	8.75537	0.647085	0.740135	0.87421	-3.04572	8.37e-08	1.57e-06	Down	ANL2	Homeobox-leucine zipper protein ANTHOCYANINLESS 2
OF00073	1.06845	0.875492	2.98255	0.19572	0.153943	0.147665	-3.04313	0.00661005	0.0315257	Down	ERECTA	LRR receptor-like serine/threonine-protein kinase ERECTA
OF24722	6.75549	17.9218	10.7143	1.40864	2.04683	0.916924	-3.04291	0.000212909	0.00171792	Down	RAV1	AP2/ERF and B3 domain-containing transcription factor RAV1
OF29483	74.4353	72.0696	89.2697	9.50426	14.779	7.92916	-3.04188	4.03e-20	3.48e-18	Down	DI19-6	Protein DEHYDRATION-INDUCED 19 homolog 6
OF14185	16.3001	8.51557	21.5004	0.470335	3.2288	1.95198	-3.04032	3.09e-05	0.000320922	Down	At5g06940	Probably inactive leucine-rich repeat receptor-like protein kinase At5g06940
OF15538	0.855472	1.87469	3.46898	0.181513	0.316837	0.257297	-3.0397	0.00222202	0.0127363	Down	TMK1	Receptor protein kinase TMK1
OF18623	8.04733	4.30776	7.66657	0.735403	1.20579	0.874315	-3.03786	1.8e-06	2.54e-05	Down
OF05472	83.4761	81.3442	88.453	11.2834	12.7751	12.8428	-3.03691	2.8e-21	2.68e-19	Down	SIA1	Sialyltransferase-like protein 1
OF15076	2.31848	2.04888	5.23664	0.226412	0.652061	0.328694	-3.03487	4.76e-05	0.000469363	Down	At5g02240	Uncharacterized protein At5g02240
OF29901	22.037	10.3935	14.0885	2.01547	1.79738	1.82491	-3.03346	4.73e-06	6.06e-05	Down	HSFC1	Heat stress transcription factor C-1
OF02188	0.668289	0.60729	1.03335	0.125984	0	0.128723	-3.03313	0.0391723	0.129177	Down
OF23036	1.38403	4.59341	4.21256	0.130434	0.37524	0.672809	-3.02679	0.000303539	0.0023376	Down	BFRUCT1	Beta-fructofuranosidase, cell wall isozyme
OF11263	11.0774	10.8075	10.5091	1.53119	1.23037	1.20764	-3.02468	3.21e-15	1.68e-13	Down	At4g39010	Endoglucanase 24
OF30135	6.44344	3.19816	7.04023	0.546357	0.393377	0.471509	-3.02391	6.12e-07	9.64e-06	Down	MRS2-2	Magnesium transporter MRS2-2
OF21442	29.1036	20.7718	26.2709	1.74619	4.53293	1.20638	-3.02314	1.07e-14	5.2e-13	Down	HD3A	Protein HEADING DATE 3A
OF19084	20.8625	12.8979	14.514	1.44402	1.70799	2.34723	-3.01841	3.99e-12	1.39e-10	Down	RD21B	Probable cysteine protease RD21B
OF18424	7.79682	17.506	15.1121	0.787267	2.09235	1.84267	-3.01693	2.37e-07	4.1e-06	Down	BAM1	Leucine-rich repeat receptor-like serine/threonine-protein kinase BAM1
OF27760	734.458	842.219	627.597	148.755	70.3519	41.9071	-3.01655	6.59e-22	6.73e-20	Down
OF01507	0.999784	0.97477	1.00788	0.140476	0.270338	0.058103	-3.01548	1.5e-05	0.000170503	Down	GH3.6	Indole-3-acetic acid-amido synthetase GH3.6
OF15011	15.7073	18.1848	18.8376	1.72174	2.20567	3.13048	-3.01249	3.31e-14	1.51e-12	Down	CAB3	Chlorophyll a-b binding protein 3, chloroplastic
OF11756	0.0688889	0.400334	0.0688448	0.132238	0.190146	0	-3.01205	0.0118048	0.050117	Down	CYCD1-1	Cyclin-D1-1
OF29917	13.5738	33.6125	33.0498	2.07965	3.33113	4.5924	-3.01167	4.75e-06	6.08e-05	Down	LRX4	Leucine-rich repeat extensin-like protein 4
OF24587	20.7088	7.74026	10.7107	0.307835	2.44808	1.48181	-3.01145	0.000765145	0.00517667	Down	FER	Receptor-like protein kinase FERONIA
OF12844	0.434396	0.171186	0.353088	0.0849065	0	0	-3.01138	0.00509755	0.0254566	Down	At4g17486	DeSI-like protein At4g17486
OF24860	32.2753	19.8729	19.3585	3.07132	4.04014	2.43435	-3.01054	3.84e-05	0.000387709	Down	STY13	Serine/threonine-protein kinase STY13
OF10308	13.0352	13.1283	7.61696	2.11408	1.01352	0.793688	-3.01054	6.61e-09	1.5e-07	Down	At1g67720	Probable LRR receptor-like serine/threonine-protein kinase At1g67720
OF12797	2.54134	0.849571	1.6951	0	0.135624	0.219668	-3.00786	1.65e-05	0.000185782	Down	AUR3	Serine/threonine-protein kinase Aurora-3
OF01373	957.586	737.774	1879.12	93.3094	125.603	214.063	-3.00782	0.000382365	0.00284885	Down	VTC2	GDP-L-galactose phosphorylase 1
OF15681	12.4474	18.3494	13.9682	1.75747	1.51692	2.05336	-3.00676	1.94e-19	1.57e-17	Down	CHLH	Magnesium-chelatase subunit ChlH, chloroplastic
OF09517	8.81027	6.27191	8.26622	0.498942	0.660168	1.18726	-3.00427	1.05e-12	3.94e-11	Down	At1g32860	Glucan endo-1,3-beta-glucosidase 11
OF04601	5.15975	14.1488	8.26532	0.350755	1.89479	0.869534	-3.00356	0.000101172	0.000896321	Down	At1g53420	Probable LRR receptor-like serine/threonine-protein kinase At1g53420
OF27790	1.00373	0.906708	1.32363	0.0899021	0.0856384	0.278018	-3.00034	0.00217654	0.0125085	Down
OF09522	1.32375	0.985287	0.662508	0.147873	0.14213	0.0655075	-3.00003	1.84e-05	0.000203554	Down	SBT3.8	Subtilisin-like protease SBT3.8
OF08163	17.6004	27.7497	19.0439	2.43791	3.22016	2.04981	-2.99474	2.07e-14	9.72e-13	Down	SCPL45	Serine carboxypeptidase-like 45
OF22662	103.941	66.2058	98.7035	10.9543	9.96031	15.272	-2.98965	2.35e-12	8.34e-11	Down		Actin-depolymerizing factor
OF29542	15.8922	11.3545	17.4767	1.66677	2.08023	2.62372	-2.98665	1.44e-13	6.08e-12	Down	ASIL2	Trihelix transcription factor ASIL2
OF14331	1.40529	0.897951	1.73775	0.240632	0.115251	0.124177	-2.98337	8.28e-05	0.000756133	Down	TUBB1	Tubulin beta-1 chain
OF24235	10.4123	5.27089	15.4918	0.88147	1.31888	1.56145	-2.98269	0.000125973	0.00108811	Down	CSI1	Protein CELLULOSE SYNTHASE INTERACTIVE 1
OF27448	42.0694	31.3668	50.8214	3.94706	5.52179	5.03311	-2.98062	3.74e-16	2.16e-14	Down	SDR1	(+)-neomenthol dehydrogenase
OF06010	18.911	17.1763	20.8282	2.45877	1.99759	2.3009	-2.974	1.42e-18	1.04e-16	Down	COL15	Zinc finger protein CONSTANS-LIKE 15
OF11231	1.7182	1.8729	3.13837	0.192235	0.369214	0.33143	-2.97392	1.51e-06	2.17e-05	Down	At3g47200	UPF0481 protein At3g47200
OF04095	38.3927	26.095	43.2464	3.85083	5.11204	4.4655	-2.97299	3.45e-14	1.57e-12	Down	PUB3	U-box domain-containing protein 3
OF21165	0.268499	0.365803	0.128096	0	0.0442076	0.0636509	-2.97246	0.00919758	0.041114	Down	N	TMV resistance protein N
OF03440	70.893	59.6148	61.4917	6.59256	4.05388	2.24304	-2.96857	5.28e-17	3.28e-15	Down	SN1	Snakin-1
OF16740	2.37834	2.17553	4.78691	1.54445	0	0	-2.96597	0.0102781	0.0448318	Down		Stearoyl-[acyl-carrier-protein] 9-desaturase, seed specific, chloroplastic
OF10764	0.672175	0.611862	0.138594	0	0.127734	0.138218	-2.96559	0.0271204	0.0966513	Down	At3g03770	Probable inactive leucine-rich repeat receptor-like protein kinase At3g03770
OF25342	4.62509	7.60548	6.27806	0.779823	1.24178	1.25654	-2.96536	2.25e-09	5.44e-08	Down	At4g08455	BTB/POZ domain-containing protein At4g08455
OF25966	0.842797	0.896032	1.93485	0.273022	0.130611	0	-2.96401	0.00120376	0.00765116	Down	LHCA6	Photosystem I chlorophyll a/b-binding protein 6, chloroplastic
OF21977	11.4303	10.3678	13.9389	1.61796	1.3385	1.11518	-2.96301	1.08e-14	5.23e-13	Down	CSP41B	Chloroplast stem-loop binding protein of 41 kDa b, chloroplastic
OF29817	11.0098	12.9571	6.33496	1.41002	1.56559	0.653815	-2.96291	1.72e-07	3.05e-06	Down
OF11715	157.408	92.8803	59.8196	5.63898	11.4491	21.9357	-2.96266	0.000375214	0.00280666	Down	GSTU17	Glutathione S-transferase U17
OF30277	5.57342	2.45161	5.88937	0.194862	1.38413	0.0803915	-2.96077	3.46e-07	5.78e-06	Down	IQD1	Protein IQ-DOMAIN 1
OF14749	3.06381	3.11145	1.97	0.318764	0.446266	0.162484	-2.95746	0.000242444	0.00192393	Down	ACO	1-aminocyclopropane-1-carboxylate oxidase
OF20044	1451.03	2168.48	995.42	187.71	175.277	174.426	-2.9558	2.09e-08	4.4e-07	Down
OF17405	1.1134	0.783143	2.8894	0.0214126	0.555744	0.044391	-2.95397	0.00398429	0.0207511	Down	ANT	AP2-like ethylene-responsive transcription factor ANT
OF19731	4.53161	6.86317	7.31252	0.114391	1.35405	0.946937	-2.95221	1.04e-10	3.11e-09	Down	ACD6	Protein ACCELERATED CELL DEATH 6
OF05862	0.128441	0.255705	0.184516	0.025196	0.0240952	0	-2.9515	0.0276447	0.0981787	Down	CPN60B4	Chaperonin 60 subunit beta 4, chloroplastic
OF25973	0.27182	0.290765	0.679466	0.0366695	0.140001	0.0189836	-2.95123	0.00196563	0.0115179	Down	SBT1.8	Subtilisin-like protease SBT1.8
OF09895	2.52001	3.36002	4.80493	0.402246	0.188867	0.827883	-2.94992	6.96e-06	8.6e-05	Down	At3g48380	Probable Ufm1-specific protease
OF08428	40.3919	56.4391	53.5739	2.96897	5.5633	5.68031	-2.94681	1.03e-18	7.63e-17	Down	SAPK2	Serine/threonine-protein kinase SAPK2
OF07175	17.983	20.4933	23.2654	1.54886	3.64729	2.29184	-2.94544	3.99e-18	2.73e-16	Down
OF14379	2.27767	4.81201	4.07943	0.183852	0.745622	0.379973	-2.93961	2.43e-07	4.2e-06	Down	At4g19900	Uncharacterized protein At4g19900
OF16760	58.2113	40.3806	89.861	5.9027	10.0657	6.42903	-2.9385	1.12e-06	1.67e-05	Down	ARF2B	Auxin response factor 2B
OF13131	10.6892	9.49388	13.8333	0.10308	0.32049	3.98994	-2.93459	1.03e-10	3.09e-09	Down		Pectinesterase 3
OF21046	301.095	398.351	215.967	45.9085	46.2752	25.5672	-2.93294	9.94e-13	3.75e-11	Down	PSBR	Photosystem II 10 kDa polypeptide, chloroplastic
OF29480	1.01986	0.66245	1.3763	0	0	0	-2.92897	0.0346489	0.117275	Down
OF19108	5.27435	4.33198	3.50349	0.671102	0.15986	0.344228	-2.92798	3.6e-15	1.87e-13	Down	CAMRLK	Calmodulin-binding receptor kinase CaMRLK
OF12520	147.605	63.4742	123.978	14.4139	13.8302	13.7104	-2.92756	2.3e-06	3.19e-05	Down	ASIL2	Trihelix transcription factor ASIL2
OF26318	2.43777	1.33187	6.20912	0.330445	0.374407	0.562381	-2.9261	0.01524	0.0615452	Down
OF27077	37.5519	19.6635	28.106	4.07903	3.68823	3.31148	-2.92113	5.7e-07	9.06e-06	Down	At1g50460	Hexokinase-3
OF07351	19.5196	14.9321	23.004	1.46639	2.95609	3.45527	-2.91912	6.94e-14	3.05e-12	Down	RABA5B	Ras-related protein RABA5b
OF05154	145.494	115.037	125.326	10.4945	20.1421	20.1063	-2.91411	3.77e-19	2.94e-17	Down	HAT5	Homeobox-leucine zipper protein HAT5
OF01368	73.2624	143.199	109.967	11.5626	16.3777	13.4691	-2.91031	2.14e-08	4.5e-07	Down	At5g56590	Glucan endo-1,3-beta-glucosidase 13
OF24585	146.607	71.0371	33.8719	6.78218	18.6157	7.5209	-2.90855	0.009383	0.0417751	Down
OF11954	0.731087	2.04343	1.444	0.16613	0.350473	0.0343746	-2.9061	0.00015499	0.00130651	Down	RDR1	RNA-dependent RNA polymerase 1
OF15501	12.801	4.48132	10.2227	2.43236	2.18034	0	-2.90152	0.000266379	0.00208684	Down
OF09176	1.70665	7.8136	2.56284	0.617218	0.517409	0.47864	-2.8995	0.0203828	0.077499	Down	EP1	Epidermis-specific secreted glycoprotein EP1
OF24376	57.7004	214.311	71.852	30.1863	4.5714	8.44531	-2.89642	0.0169467	0.066862	Down	NAC048	NAC domain-containing protein 48
OF27721	10.1581	24.6547	14.0858	1.49054	2.07406	1.77357	-2.89531	5.54e-06	6.99e-05	Down	EXPA4	Expansin-A4
OF10288	8.0027	2.12218	6.06608	0.453052	1.29957	0.93964	-2.89405	0.00226097	0.0129366	Down
OF01513	0.476191	0.431947	0.302146	0.0965439	0.0185385	0.0600858	-2.89361	3.5e-05	0.000357667	Down	At4g27290	G-type lectin S-receptor-like serine/threonine-protein kinase At4g27290
OF02109	82.8212	66.5297	66.5798	9.90484	9.11476	9.04448	-2.89217	3.4e-18	2.35e-16	Down	HOX22	Homeobox-leucine zipper protein HOX22
OF14308	6.06997	9.80657	9.43847	0.841708	1.44835	0.874248	-2.88758	2.31e-10	6.63e-09	Down	NUDT16	Nudix hydrolase 16, mitochondrial
OF26160	3.07103	0.707928	2.51186	0.193761	0.346394	0.315065	-2.88585	0.00312651	0.016939	Down	FPP7	Filament-like plant protein 7
OF03786	0.270033	0.222988	0.537606	0.0370712	0.0712516	0.0770094	-2.88585	0.0349602	0.118165	Down
OF16440	13.8942	13.8226	21.6397	1.53769	2.75412	2.41985	-2.88552	3.08e-14	1.42e-12	Down	At5g12440	Zinc finger CCCH domain-containing protein 55
OF20644	35.3466	15.868	35.2159	3.63625	3.89509	4.13387	-2.88342	1.67e-05	0.000187491	Down
OF24416	1.60391	1.55078	0.962386	0.102966	0	0.314715	-2.8816	0.00885157	0.0399225	Down
OF01942	12.354	8.51974	22.8493	0.992601	2.41617	2.63581	-2.88113	0.000274598	0.00214232	Down
OF03924	213.216	92.0374	32.2767	10.0489	11.4253	27.4843	-2.88112	0.0445068	0.14215	Down		Early nodulin-93
OF09102	8.38216	8.28189	9.6797	0.664106	1.27653	1.53045	-2.8789	1.22e-14	5.86e-13	Down	THE1	Receptor-like protein kinase THESEUS 1
OF09358	2.35809	0.473039	2.50744	0.126456	0.302398	0.173989	-2.87801	0.00903111	0.0405251	Down
OF14922	1.15004	1.01824	0.719856	0	0.228685	0.136885	-2.87629	6.65e-05	0.000627671	Down
OF04201	26.1398	56.0488	39.1972	4.51532	6.51908	3.94942	-2.87393	1.48e-06	2.14e-05	Down	CAB8	Chlorophyll a-b binding protein 8, chloroplastic
OF15553	21.2556	20.0941	20.915	2.68668	2.63326	2.17263	-2.86885	1.83e-15	9.89e-14	Down		33 kDa ribonucleoprotein, chloroplastic
OF26184	0.711595	0.29535	1.16331	0.224874	0	0	-2.86394	0.0158641	0.0634287	Down	AFUB_027290	Very-long-chain 3-oxoacyl-CoA reductase
OF13663	1.63643	5.95765	3.84627	0.528032	0.248109	0.270169	-2.8636	0.000268339	0.00209883	Down	HS1	Stress-response A/B barrel domain-containing protein HS1
OF25221	110.156	82.3295	115.723	21.2277	10.6745	11.3447	-2.8635	4.24e-17	2.65e-15	Down
OF21573	0.343006	0.381197	0.206503	0	0.0422347	0.0456258	-2.85994	0.00175852	0.0104874	Down	PHO1	Phosphate transporter PHO1 homolog 3
OF18198	1.25581	0.801271	0.729266	0.0933272	0.178227	0	-2.85865	0.00168414	0.0101276	Down	RSS3	Protein RICE SALT SENSITIVE 3
OF16058	9.83815	11.3981	9.62032	1.1874	1.91254	1.01885	-2.85556	4.47e-15	2.3e-13	Down	SRF8	Protein STRUBBELIG-RECEPTOR FAMILY 8
OF06027	4.90207	4.18922	6.03382	0.498306	1.02077	0.317513	-2.8549	1.31e-09	3.31e-08	Down	SCPL45	Serine carboxypeptidase-like 45
OF18304	4.26363	3.86365	2.67193	0.674476	0.227832	0.247375	-2.85473	1.09e-08	2.38e-07	Down	KAN4	Probable transcription factor KAN4
OF25971	2.34904	2.6491	1.92584	0.614984	0.195599	0.847272	-2.85172	0.00258581	0.0144406	Down
OF08389	1.46009	3.46128	8.06375	0.308627	0.971643	0.524647	-2.85117	0.0237343	0.0867815	Down
OF01004	0.519448	1.29273	0.1581	0	0	0.262428	-2.85085	0.045331	0.143947	Down	YNR064C	Uncharacterized hydrolase YNR064C
OF13213	8.5769	5.29499	9.83955	1.89292	1.35254	0	-2.85053	8.21e-08	1.55e-06	Down	LFG4	Protein LIFEGUARD 4
OF28693	22.3671	15.5707	38.097	1.74176	4.86701	3.89479	-2.8469	0.000153615	0.00129626	Down	VAB	VAN3-binding protein
OF09120	43.032	50.1108	44.5573	6.36763	6.5197	6.14842	-2.8468	3.86e-16	2.22e-14	Down	ERF4	Ethylene-responsive transcription factor 4
OF05719	8.25912	4.86735	4.39146	0.83767	0.925922	1.58547	-2.84616	5.89e-05	0.000564569	Down	RNS1	Ribonuclease 1
OF14383	0	0	0	0	0.978219	0	-2.84453	1.24e-05	0.000143364	Down
OF14683	499.179	235.792	276.794	42.5497	47.4701	44.3506	-2.84243	1.62e-05	0.000182717	Down
OF08189	1.31988	0.184261	0.567997	0.0905632	0.174073	0	-2.84121	0.0436317	0.140121	Down	CRG1	Probable S-adenosylmethionine-dependent methyltransferase CRG1
OF22907	10.2582	14.7609	30.8048	3.1972	2.65787	1.59233	-2.84107	0.00194495	0.0114204	Down	AHA10	ATPase 10, plasma membrane-type
OF11248	0.605286	0.752228	1.02128	0.0488879	0	0	-2.84083	0.00023157	0.00184961	Down
OF15702	5.42019	7.01766	7.77549	0.705691	1.12776	0.88286	-2.84039	4.47e-16	2.55e-14	Down	SPBC543.02c	DnaJ homolog subfamily C member 7 homolog
OF04207	46.7958	24.8757	38.0192	5.62967	6.03954	5.19385	-2.83973	5.17e-06	6.57e-05	Down	GILT	Gamma-interferon-responsive lysosomal thiol protein
OF12444	23.2045	14.8492	19.3938	3.29931	2.79784	2.40924	-2.83846	8.8e-08	1.65e-06	Down	TIC32	Short-chain dehydrogenase TIC 32, chloroplastic
OF12519	125.423	74.1119	110.328	15.285	12.736	13.9111	-2.83833	1.65e-09	4.08e-08	Down	LBD21	LOB domain-containing protein 21
OF11313	5.19657	2.20719	2.56567	0.168136	0.480645	0.637246	-2.83818	2.09e-05	0.000227918	Down	TLP1	Thaumatin-like protein 1
OF28454	28.3152	28.6695	51.8732	3.39902	5.46653	6.54681	-2.83777	7.58e-08	1.44e-06	Down	ANN3	Annexin D3
OF11336	77.9766	31.34	24.4543	2.51795	8.22973	6.38969	-2.83758	0.00790696	0.03638	Down	PIP2-7	Aquaporin PIP2-7
OF24107	10.2892	15.8576	25.8304	1.82829	2.73593	2.29209	-2.83651	3.13e-05	0.000324378	Down	PIF1	Transcription factor PIF1
OF15891	1.25635	0.877198	1.79313	0.304625	0.109449	0.137538	-2.83081	5.78e-08	1.12e-06	Down	At4g18490	Uncharacterized protein At4g18490
OF12809	26.1593	14.5985	37.2229	2.19889	3.84656	3.63514	-2.82836	4.43e-05	0.000439366	Down	SOC1	MADS-box protein SOC1
OF05160	0.776057	0.577373	0.074728	0	0.170856	0.0738654	-2.82829	0.0207434	0.0785775	Down	UGT90A1	UDP-glycosyltransferase 90A1
OF03266	8.68419	7.65752	11.5783	0.631128	2.04592	1.30614	-2.82765	4.6e-10	1.25e-08	Down
OF22276	1.12653	1.21142	1.14492	0.352392	0.0187753	0.0810657	-2.82304	2.02e-06	2.84e-05	Down	GLR3.6	Glutamate receptor 3.6
OF05474	50.6609	63.1527	79.0851	10.8806	7.81195	7.71346	-2.8203	7.61e-19	5.78e-17	Down	At5g13980	Probable alpha-mannosidase At5g13980
OF11771	7.24543	3.62258	0.427657	0	0	0.837189	-2.81919	0.0139587	0.0573635	Down	MLP423	MLP-like protein 423
OF03465	84.1345	69.9956	103.382	12.0896	12.3123	10.9671	-2.81848	4.13e-18	2.82e-16	Down	PUR7	Phosphoribosylaminoimidazole-succinocarboxamide synthase, chloroplastic
OF04395	14.5837	9.92743	6.5896	1.1581	2.42569	1.42939	-2.81769	1.1e-05	0.00012911	Down	ATL74	RING-H2 finger protein ATL74
OF05774	22.8621	8.07045	24.0901	2.74736	2.62414	2.74644	-2.81498	9.54e-05	0.000851807	Down	At5g01610	Uncharacterized protein At5g01610
OF10894	0.4469	0.880433	0.352479	0	0.0461366	0.14951	-2.81268	0.0211267	0.0797433	Down	CYCD3-1	Cyclin-D3-1
OF08052	10.9473	10.0307	9.10704	0.940577	1.89766	2.58626	-2.81148	1.82e-12	6.57e-11	Down		Late embryogenesis abundant protein D-34
OF03364	1.30118	0.841826	0.749583	0	0.2586	0	-2.81094	0.00789877	0.0363492	Down	At1g07700	Thioredoxin-like 4, chloroplastic
OF28100	2.79485	3.4735	5.96558	0.255454	0.736991	0.559117	-2.80985	2.76e-06	3.76e-05	Down	AFP3	Ninja-family protein AFP3
OF24565	38.6367	31.4141	49.4041	3.45721	7.02564	5.70314	-2.80953	2.11e-14	9.93e-13	Down	AFP3	Ninja-family protein AFP3
OF18156	3.42853	3.15581	1.7031	0.375667	0.149128	0.613531	-2.80726	2.07e-05	0.000225767	Down	CYP81E8	Cytochrome P450 81E8
OF07022	7.65813	12.5657	14.5098	1.23365	1.65218	1.92664	-2.80589	5.08e-12	1.74e-10	Down	TET4	Tetraspanin-4
OF28983	3.70455	6.25751	5.47018	0.449676	1.06523	0.713103	-2.80496	1.4e-12	5.13e-11	Down	AAE14	2-succinylbenzoate--CoA ligase, chloroplastic/peroxisomal
OF21534	2.26673	1.40965	1.88729	0.250963	0.320192	0.195122	-2.80278	3.63e-07	6.03e-06	Down
OF03466	41.306	27.5914	33.9028	3.49144	4.81186	5.1076	-2.79707	1.34e-13	5.69e-12	Down	EPSIN1	Clathrin interactor EPSIN 1
OF20889	19.3873	11.9365	12.6228	2.18509	1.35634	1.86342	-2.79596	1.7e-09	4.2e-08	Down	RTNLB2	Reticulon-like protein B2
OF13080	5.62364	1.70084	2.63807	0.200252	0.448492	0.621722	-2.79517	0.00543806	0.0267643	Down	C1	Anthocyanin regulatory C1 protein
OF23737	1.442	0.922274	0.603045	0.0824135	0.157407	0.256304	-2.79279	0.00984715	0.0433407	Down	CPRD49	GDSL esterase/lipase CPRD49
OF28863	43.1672	45.8817	60.3767	7.55205	4.26154	7.0193	-2.79211	1.03e-17	6.7e-16	Down
OF23332	0.570107	1.20689	0.736814	0.123682	0.158136	0.0854254	-2.78723	0.00417392	0.0215838	Down	HST	Shikimate O-hydroxycinnamoyltransferase
OF08971	280.608	180.156	227.626	38.2237	34.4901	21.7756	-2.78649	6.13e-12	2.08e-10	Down
OF08707	1.13553	0.904579	1.24553	0.151132	0.287339	0.15466	-2.78571	0.00156991	0.00956478	Down
OF13214	0.0723042	0	0.0725191	0	0	0	-2.78544	0.000322051	0.00245699	Down	CLH2	Chlorophyllase-2, chloroplastic
OF29881	3.15528	2.88951	9.26722	0.253786	1.11936	0.577689	-2.78405	0.00824986	0.0376537	Down
OF17210	14.4078	27.8281	8.38167	1.9118	2.5345	1.5995	-2.78311	0.00107765	0.00696225	Down	CCT2	Choline-phosphate cytidylyltransferase 2
OF15638	46.7357	41.6716	64.2382	4.70526	8.37499	8.06683	-2.78019	7.86e-14	3.43e-12	Down	FTIP7	FT-interacting protein 7
OF19650	169.517	125.446	241.055	16.8842	24.8461	35.2605	-2.77801	2.3e-07	3.98e-06	Down	APF2	Aspartyl protease family protein 2
OF08588	40.6464	34.8038	14.2509	5.79609	3.98509	5.74511	-2.77619	0.000112998	0.000987172	Down	HMGB3	High mobility group B protein 3
OF16506	7.79811	19.6203	24.4996	0.472165	1.78834	3.88946	-2.77374	0.000283852	0.00220609	Down	RPPL1	Putative disease resistance RPP13-like protein 1
OF06310	17.9347	24.729	8.23571	1.24734	2.44381	3.5751	-2.76975	0.000266133	0.00208624	Down	PAP	Purple acid phosphatase
OF00591	2.59433	4.58751	3.67622	0.223397	0.59508	0.920824	-2.7676	2.52e-07	4.33e-06	Down	At1g48405	Kinase-interacting family protein
OF01404	7.18382	19.7521	2.89624	0.498544	0.922756	2.63562	-2.7673	0.0491098	0.152686	Down	GGR	Heterodimeric geranylgeranyl pyrophosphate synthase small subunit, chloroplastic
OF22768	16.1447	19.4563	15.8592	2.40744	2.47652	2.14594	-2.7668	1.64e-12	5.98e-11	Down	TSJT1	Stem-specific protein TSJT1
OF19532	158.434	103.097	129.746	20.7237	13.9668	19.5391	-2.76653	2.63e-12	9.3e-11	Down	RPL5	50S ribosomal protein L5, chloroplastic
OF28822	131.58	101.401	123.877	20.8867	12.3736	14.1534	-2.7651	1.34e-18	9.85e-17	Down	APRR2	Two-component response regulator-like APRR2
OF16660	4.17096	2.18446	2.91867	0.385582	0.585863	0.281206	-2.76154	2.02e-07	3.54e-06	Down	IP5P4	Type I inositol polyphosphate 5-phosphatase 4
OF10916	13.0011	7.32826	11.9282	0.714847	2.1231	1.17975	-2.76116	1.16e-07	2.12e-06	Down
OF21552	1.50389	1.24983	2.01687	0.114405	0	0.354732	-2.75507	0.00628946	0.0301972	Down
OF19861	1.95932	0.656294	0.4662	0	0.192795	0.250665	-2.75138	0.00752878	0.0349703	Down	At2g23060	Probable N-acetyltransferase HLS1-like
OF02935	0.438026	1.35561	2.07131	0.103293	0.49876	0.107017	-2.74788	0.00161963	0.00980944	Down	ERF003	Ethylene-responsive transcription factor ERF003
OF03444	2.84453	1.72853	2.0942	0.0689761	0.664121	0.142535	-2.74543	0.000167283	0.00139526	Down	ATHB-6	Homeobox-leucine zipper protein ATHB-6
OF15500	3.81165	2.8135	4.14034	0.565336	0.659157	0.358594	-2.74493	9.57e-07	1.44e-05	Down	ILR1	IAA-amino acid hydrolase ILR1
OF30188	7.88845	7.99083	19.4816	2.14396	2.05413	1.78366	-2.74476	0.000416493	0.00305181	Down	XBAT35	Putative E3 ubiquitin-protein ligase XBAT35
OF11393	0.198615	0.216534	0.362388	0.0192048	0.0184326	0.0597888	-2.74458	0.0182116	0.0708822	Down	GLR3.2	Glutamate receptor 3.2
OF05180	2.27781	6.11533	5.36516	0.735541	0.758741	0.423662	-2.74182	5.79e-06	7.28e-05	Down	SAG101	Senescence-associated carboxylesterase 101
OF00824	11.4194	5.42364	15.344	0.839786	2.16326	1.63172	-2.74073	0.000295593	0.00228434	Down	ARF19	Auxin response factor 19
OF27017	19.1592	10.247	13.7862	1.66842	2.99767	1.83481	-2.73901	6.68e-06	8.29e-05	Down	SCAB3	Stomatal closure-related actin-binding protein 3
OF26121	0.389695	0.549033	0.411868	0.185053	0	0	-2.73763	0.0112166	0.0481961	Down	HLS1	Probable N-acetyltransferase HLS1
OF04139	3.53071	3.11955	3.57793	0.762016	0.535627	0.386479	-2.73635	0.00025861	0.0020377	Down	PSAEA	Photosystem I reaction center subunit IV A, chloroplastic
OF00331	1.25622	0.90528	1.15815	0.0271974	0.285476	0.225128	-2.73542	7.84e-05	0.000721734	Down	IP5P4	Type I inositol polyphosphate 5-phosphatase 4
OF01824	6.19519	6.56538	9.56532	0.863847	0.443752	1.37441	-2.73366	3.94e-11	1.24e-09	Down	PGRL1A	PGR5-like protein 1A, chloroplastic
OF29953	14.5899	14.7859	14.1901	2.2578	2.49931	1.53647	-2.73279	4.04e-14	1.82e-12	Down	GAI1	DELLA protein GAI1
OF29879	124.5	71.6261	76.7109	8.42039	13.0648	9.20868	-2.73279	7.85e-06	9.61e-05	Down	Os01g0760900	Probable protein ABIL5
OF03498	65.5239	100.385	88.0499	17.0747	11.048	6.8521	-2.73123	7.81e-18	5.19e-16	Down	CYP711A1	Cytochrome P450 711A1
OF13311	8.01796	3.3396	6.47681	0.286977	0.659507	1.30613	-2.73097	0.000190898	0.00156192	Down	At3g23360	Putative protein phosphatase 2C-like protein 44
OF28876	108.27	74.4316	100.101	22.4713	9.0737	9.14946	-2.72815	2.99e-15	1.57e-13	Down
OF17061	13.2734	15.7789	19.5961	1.17745	2.33658	3.29597	-2.71806	1.03e-14	5e-13	Down	HMG1	3-hydroxy-3-methylglutaryl-coenzyme A reductase 1
OF17204	3.43722	1.01774	0.805919	0.513547	0.241135	0.526707	-2.71273	0.0119577	0.0506237	Down	Os12g0481100	DEAD-box ATP-dependent RNA helicase 28
OF13022	11.0775	8.87146	24.8957	0.93253	2.86868	2.83178	-2.71066	0.00160993	0.0097555	Down	SELMODRAFT_444075	Inactive protein kinase SELMODRAFT_444075
OF10239	6.77733	3.7247	5.92108	0.194216	1.12034	1.41483	-2.71007	2.55e-05	0.000271305	Down
OF26356	3.80934	9.11575	3.58539	0.655632	0.987342	0.386379	-2.70834	0.00249146	0.0139998	Down		Probable glutathione S-transferase
OF24144	1.12463	0.623607	0.864712	0.0875379	0.208948	0.180247	-2.70492	0.000528494	0.00375281	Down	PAP15	Purple acid phosphatase 15
OF24069	44.7066	38.6081	17.2463	2.37486	7.46638	5.74592	-2.7046	0.000424311	0.00309733	Down	CSLH1	Cellulose synthase-like protein H1
OF26795	662.2	1348.21	977.218	196.726	102.425	120.926	-2.7035	2.69e-07	4.6e-06	Down	PIP2-4	Aquaporin PIP2-4
OF27317	14.2323	9.39678	22.6696	1.44709	2.75174	3.09466	-2.70328	0.000139265	0.00118909	Down	TMK1	Receptor protein kinase TMK1
OF09093	5.03809	6.00484	11.6072	0.986663	1.93212	0.4659	-2.70314	0.000512554	0.00366185	Down	CNGC4	Cyclic nucleotide-gated ion channel 4
OF11015	2.53226	2.88681	2.21443	0.236381	0.457709	0.246754	-2.70196	0.0436345	0.140121	Down
OF19324	10.3827	11.3501	10.5133	0.948925	2.78432	0.670548	-2.7008	2.44e-12	8.65e-11	Down	MAN7	Mannan endo-1,4-beta-mannosidase 7
OF07232	15.0465	5.38646	11.6868	0.851058	1.97555	1.9089	-2.69788	0.000804443	0.00540089	Down	PMR5	Protein PMR5
OF14112	10.287	10.8894	12.0682	0.707738	2.14864	1.98152	-2.69784	1.7e-12	6.16e-11	Down
OF15856	47.2046	39.0622	64.4084	8.84692	6.9364	6.30406	-2.69704	6e-13	2.34e-11	Down	HSL1	Receptor-like protein kinase HSL1
OF06571	11.325	8.44074	11.1585	1.58019	1.70799	1.63278	-2.69302	1.08e-10	3.24e-09	Down	CAP10A	Chlorophyll a-b binding protein CP24 10A, chloroplastic
OF30133	51.006	65.8365	56.5561	6.75335	13.8567	7.72905	-2.69284	7.79e-15	3.89e-13	Down	PSBW	Photosystem II reaction center W protein, chloroplastic
OF07279	2.95442	12.0994	3.54642	0.897816	0.689124	1.30065	-2.69167	0.0190233	0.0734814	Down	GSVIVT00023967001	Peroxidase 4
OF06016	0.578965	2.14268	2.27354	0.136359	0	0.421575	-2.69108	0.00720051	0.0337248	Down	TIFY9	Protein TIFY 9
OF19971	1.59865	1.61278	3.08222	0.31568	0.452764	0.327314	-2.69101	9.37e-05	0.000838825	Down
OF19246	1.37545	1.01987	0.452386	0.28739	0.137674	0	-2.68723	0.00169857	0.0101893	Down	GT5	Anthocyanidin 3-O-glucosyltransferase 5
OF29518	0.689085	1.68284	1.51859	0.124977	0.0397926	0.386523	-2.68538	0.00026138	0.00205424	Down	ARB_05372	Probable aldose 1-epimerase ARB_05372
OF21238	2.75175	6.13486	1.90812	0.260951	0.855005	0.655027	-2.68452	0.00339333	0.0181836	Down	RPS4	Disease resistance protein RPS4
OF16076	4.37201	5.29364	1.30823	1.50214	0	0.515337	-2.68268	0.00190497	0.0112322	Down		Probable non-specific lipid-transfer protein 2
OF25389	13.5979	14.1333	15.1714	1.01897	3.01364	1.75718	-2.67878	6.04e-14	2.68e-12	Down	CBK1	Serine/threonine-protein kinase CBK1
OF06289	29.8868	154.804	52.0621	7.46751	15.1427	13.2633	-2.67786	0.0444626	0.142098	Down	ADC2	Arginine decarboxylase 2
OF18602	5.88473	5.49553	7.61119	0.271418	1.88673	0.919687	-2.67782	3.38e-08	6.82e-07	Down	At1g54780	UPF0603 protein At1g54780, chloroplastic
OF11749	23.7609	23.6593	42.8949	4.18732	4.94191	4.57057	-2.67476	1.46e-07	2.63e-06	Down	ATJ16	Chaperone protein dnaJ 16
OF23216	3.91085	7.07807	4.11209	1.02399	1.1212	0.303954	-2.67406	1.02e-05	0.000120951	Down	SPAC17H9.04c	Uncharacterized RNA-binding protein C17H9.04c
OF30189	28.9748	24.8237	31.7533	2.99794	4.01223	4.54628	-2.6736	2.34e-10	6.73e-09	Down
OF12626	0.540572	0.377203	0.337084	0.0343127	0.0162716	0.158893	-2.6701	0.00262344	0.0146075	Down	IDN2	Protein INVOLVED IN DE NOVO 2
OF20394	16.7834	10.7464	18.3412	0.871586	3.36195	2.1457	-2.66946	4.49e-11	1.4e-09	Down		Dynein 8 kDa light chain, flagellar outer arm
OF26209	0.697578	0.847584	0.298423	0.0962253	0.184542	0.0499181	-2.66432	0.0021782	0.0125151	Down	WAKL14	Wall-associated receptor kinase-like 14
OF25401	0.985866	0.86567	1.55937	0.095513	0.0917113	0.246096	-2.66254	0.000221979	0.00178172	Down	IQD1	Protein IQ-DOMAIN 1
OF27787	72.5851	36.4264	43.2379	4.7314	9.41851	9.56534	-2.66232	7.15e-05	0.000666043	Down	BSK5	Serine/threonine-protein kinase BSK5
OF02596	0.37853	3.35903	1.16322	0.461944	0.087731	0.0954652	-2.66143	0.0247324	0.0896814	Down	LOG3	Cytokinin riboside 5'-monophosphate phosphoribohydrolase LOG3
OF06799	2.24574	2.37252	1.686	0.531412	0.145885	0.157621	-2.66083	8.6e-09	1.91e-07	Down	FUC95A	Alpha-L-fucosidase 2
OF26952	5.48786	3.02387	6.38176	0.209647	0.443285	0.425932	-2.66014	9.85e-06	0.000117676	Down	RLCK176	Receptor-like cytoplasmic kinase 176
OF11400	1.27069	2.64289	1.02898	0.276778	0.340719	0.12259	-2.65919	0.00287358	0.0157956	Down	XCP1	Cysteine protease XCP1
OF11765	11.9393	6.22094	8.49992	2.28144	0.540175	1.09899	-2.65598	1.25e-06	1.84e-05	Down
OF02936	13.925	10.0081	9.40209	2.33138	1.27739	1.47173	-2.6552	7.58e-10	1.99e-08	Down
OF20447	0.672453	0.813297	2.10001	0.0754724	0.16716	0.311226	-2.65494	0.0133348	0.0553566	Down	OPT6	Oligopeptide transporter 6
OF27809	0.291184	0.338695	0.482473	0.0257269	0	0.0266502	-2.65391	0.00866321	0.0392189	Down	bglL	Probable beta-glucosidase L
OF09814	14.2876	11.9394	13.5195	1.78359	2.00746	2.52353	-2.65022	2.42e-13	9.98e-12	Down	SPL13B	Squamosa promoter-binding-like protein 13B
OF22431	3.17866	5.24772	1.23604	0	0	0.608389	-2.64942	0.00208185	0.0120662	Down
OF23326	15.9666	7.90891	29.6154	1.24515	4.96221	2.48478	-2.64656	0.00780666	0.0360268	Down	At1g80870	Putative receptor-like protein kinase At1g80870
OF28813	35.8801	9.14943	12.3645	3.83782	4.08362	2.82457	-2.64556	0.00739177	0.0344233	Down		Putative invertase inhibitor
OF11960	12.9818	25.9569	16.2226	2.10639	3.65901	2.4596	-2.64374	7.96e-10	2.09e-08	Down	RDR1	RNA-dependent RNA polymerase 1
OF21231	1.3884	0.997668	1.05095	0.0825993	0.276427	0.170922	-2.64356	5.05e-06	6.43e-05	Down	N	TMV resistance protein N
OF16083	5.22773	5.04327	8.70639	0.870462	0.564731	1.23262	-2.63707	7.23e-11	2.21e-09	Down	At1g16860	Uncharacterized membrane protein At1g16860
OF24825	311.045	88.5724	266.403	55.1666	17.5384	19.6417	-2.63458	0.00267068	0.0148401	Down	LBD25	LOB domain-containing protein 25
OF24582	230.025	155.165	147.889	24.3874	21.5671	34.387	-2.63429	2.54e-13	1.04e-11	Down
OF27410	6.44561	11.0562	7.561	0.447689	1.85508	1.15761	-2.63057	2.14e-08	4.5e-07	Down
OF27085	89.968	25.2813	95.3705	13.7302	9.0093	8.76645	-2.62897	0.00256061	0.014326	Down	SCL3	Scarecrow-like protein 3
OF10742	1.42933	1.41277	1.08433	0.114962	0.441305	0.11941	-2.62746	0.000221716	0.0017802	Down	DCD1	Deoxycytidylate deaminase
OF11431	0.286902	1.30483	2.41302	0.123541	0.265658	0.302755	-2.62391	0.0224164	0.0833684	Down	OsI_36121	DNA replication licensing factor MCM2
OF16354	101.991	34.7028	66.0409	12.996	11.4116	9.22111	-2.62274	0.00679397	0.0322273	Down
OF07085	12.4445	1.90438	10.0195	1.09744	1.59807	1.4974	-2.6218	0.0166294	0.0659496	Down
OF29458	2.63921	4.24556	7.22292	0.905908	0.765047	0.696315	-2.62167	2.1e-05	0.000229119	Down	cao1	Copper amine oxidase 1
OF05344	1.57005	1.40511	3.32657	0.107191	0.513763	0.334936	-2.62099	0.00236814	0.0134269	Down
OF15430	21.0152	14.7984	17.9745	3.14804	2.59371	2.09947	-2.61347	4.65e-14	2.09e-12	Down	HSFA3	Heat stress transcription factor A-3
OF19358	0.64607	1.31405	0.767242	0	0.235849	0.170206	-2.6132	0.00146786	0.00903735	Down	sna41	Cell division control protein 45 homolog
OF13632	434.22	258.919	206.27	52.2353	38.9969	42.4293	-2.61236	6.67e-05	0.000628947	Down	At3g17090	Probable protein phosphatase 2C 42
OF23765	50.7623	50.2197	47.437	6.76648	8.4696	7.79728	-2.60969	7.82e-16	4.4e-14	Down	At3g56050	Probable inactive receptor-like protein kinase At3g56050
OF03158	1.37041	0.715561	3.19796	0	0.194321	0	-2.60767	1.09e-05	0.000128381	Down
OF17504	3.06437	4.62985	1.54481	0.26065	0.45676	0.313715	-2.60532	0.000701433	0.00479459	Down	TPPD	Probable trehalose-phosphate phosphatase D
OF10664	7.0954	4.93028	1.81677	0	0.0765811	0	-2.60322	0.00344593	0.0184332	Down	BGLU12	Beta-glucosidase 12
OF20656	0.35891	0.146776	0.43006	0.0411376	0.0981015	0.0212673	-2.59989	0.0274676	0.0976348	Down	At5g35370	G-type lectin S-receptor-like serine/threonine-protein kinase At5g35370
OF23664	7.4296	16.1996	16.9992	1.72799	2.30844	2.05455	-2.59733	5.56e-06	7.02e-05	Down	RCA1	Ribulose bisphosphate carboxylase/oxygenase activase 1, chloroplastic
OF11373	14.596	13.9209	20.2572	2.93419	2.61355	1.96248	-2.59405	9.73e-15	4.79e-13	Down	NRG2	Nitrate regulatory gene2 protein
OF16064	47.8987	26.8401	32.596	7.36533	5.32409	4.10287	-2.59144	2.14e-09	5.21e-08	Down
OF00998	22.2919	16.6179	9.24048	1.80185	3.26687	4.38537	-2.5892	0.000509844	0.00364674	Down
OF26344	31.3761	19.4905	24.56	5.17643	3.88746	2.51949	-2.58916	1.66e-12	6.03e-11	Down	CAC3	Acetyl-coenzyme A carboxylase carboxyl transferase subunit alpha, chloroplastic
OF09338	335.898	141.485	256.458	54.4575	36.2237	34.5353	-2.5862	8.54e-05	0.000775672	Down	REM1.4	Remorin 1.4
OF21449	1.03844	0.940461	1.77246	0.275015	0.132214	0.106748	-2.58588	0.000634564	0.00438522	Down	HHT1	Omega-hydroxypalmitate O-feruloyl transferase
OF19693	5.32131	24.0228	10.4357	3.59362	0.694801	1.59487	-2.58467	0.0168375	0.0665382	Down	MYC2	Transcription factor MYC2
OF27180	1.51115	1.52614	1.54149	0.116854	0.167499	0.364022	-2.58092	0.000114497	0.000999195	Down	At5g22810	GDSL esterase/lipase At5g22810
OF00136	4.94764	7.01664	7.04578	0.421833	0.637378	0.416905	-2.57948	1.77e-07	3.13e-06	Down	RBCS1	Ribulose bisphosphate carboxylase small chain, chloroplastic
OF01168	47.9805	28.3218	43.6586	2.30314	8.58548	8.337	-2.57939	3.03e-10	8.5e-09	Down	DOF5.4	Dof zinc finger protein DOF5.4
OF19890	3.68964	4.3311	6.26413	0.527614	1.37282	0.606951	-2.57864	1.11e-07	2.04e-06	Down
OF16150	2.27701	4.36126	7.9447	0.20723	1.37603	0.825067	-2.57588	0.00396606	0.020674	Down	At1g03370	C2 and GRAM domain-containing protein At1g03370
OF25383	9.51878	11.7577	11.5963	2.42053	0.965753	1.62714	-2.57256	9.14e-12	3.07e-10	Down		(S)-coclaurine N-methyltransferase
OF04620	281.668	240.432	299.953	50.6699	51.6728	37.0459	-2.57245	1.74e-16	1.03e-14	Down	BAG7	BAG family molecular chaperone regulator 7
OF06378	15.7102	15.0317	17.9109	1.83463	3.65357	1.86277	-2.57238	3.96e-13	1.58e-11	Down	PLT5	Polyol transporter 5
OF14295	91.4871	50.0294	92.0396	13.6917	13.6244	9.99388	-2.56778	5.92e-07	9.37e-06	Down	ARR9	Two-component response regulator ARR9
OF23691	30.7887	26.6798	30.2862	3.08444	4.05267	6.09854	-2.5556	3.26e-14	1.5e-12	Down
OF25615	4.39849	4.80021	8.11843	0.918227	0.795509	1.22798	-2.55517	8.56e-06	0.000103893	Down	MPK9	Mitogen-activated protein kinase 9
OF25124	1.5522	0.899084	1.74107	0	0.215585	0.512324	-2.55466	0.00100903	0.00657442	Down	APF2	Aspartyl protease family protein 2
OF27627	8.09991	7.89835	5.23919	0.80238	1.41332	1.20519	-2.55036	1.04e-10	3.1e-09	Down	At5g02620	Ankyrin repeat-containing protein At5g02620
OF16441	1.23969	1.4427	4.97846	0.318793	0.111591	0.420685	-2.54629	0.0486035	0.151453	Down	Os07g0682400	Zinc finger CCCH domain-containing protein 53
OF18036	4.55452	2.99523	4.98323	0.422803	0.955384	0.534067	-2.54607	3.75e-07	6.2e-06	Down	At5g58090	Glucan endo-1,3-beta-glucosidase 6
OF16133	22.048	31.6774	45.3229	4.02047	5.29962	6.82089	-2.54469	8.11e-07	1.24e-05	Down	KINB2	SNF1-related protein kinase regulatory subunit beta-2
OF03215	4.16726	2.51588	2.71699	0.209523	0.996187	0.538135	-2.54458	0.00180074	0.0106949	Down
OF06927	0.608887	1.52831	1.0386	0.222374	0.106176	0.0384752	-2.54139	0.0011649	0.0074473	Down	FRO7	Ferric reduction oxidase 7, chloroplastic
OF22399	41.8508	35.8101	43.7359	9.25248	5.11967	5.13622	-2.54109	9.93e-16	5.51e-14	Down	ACBP4	Acyl-CoA-binding domain-containing protein 4
OF22144	3.89273	3.55462	6.03451	0.267914	1.54878	0.43386	-2.54054	1.82e-06	2.57e-05	Down	HIPP33	Heavy metal-associated isoprenylated plant protein 33
OF13337	3.7994	6.29974	4.66731	0.203873	0.386676	1.2582	-2.53856	0.00040811	0.00299782	Down	PGR5	Protein PROTON GRADIENT REGULATION 5, chloroplastic
OF10971	65.4205	77.8442	54.7403	10.226	10.8926	9.71655	-2.53717	8.08e-15	4.03e-13	Down	LGALDH	L-galactose dehydrogenase
OF05626	51.9847	66.2577	94.5279	11.6097	12.9952	13.5293	-2.53604	3.83e-09	9.03e-08	Down	TOR1L4	TORTIFOLIA1-like protein 4
OF23240	0.616596	0.593808	1.27834	0.200255	0.192123	0.0460828	-2.53406	0.000485219	0.00348893	Down	SD25	G-type lectin S-receptor-like serine/threonine-protein kinase SD2-5
OF11278	8.35172	4.60557	7.61308	0	1.01726	0.743758	-2.53341	0.000514251	0.00366599	Down	SAUR50	Auxin-responsive protein SAUR50
OF09019	4.65169	6.86885	3.27634	1.14674	0.948317	0.739228	-2.53309	2.8e-05	0.000294369	Down	VIT_19s0090g00570	CASP-like protein 2D1
OF25878	7.96416	8.66453	8.22846	2.21297	1.07746	0.972632	-2.52982	3.75e-10	1.04e-08	Down	PBS1	Serine/threonine-protein kinase PBS1
OF00732	37.2184	30.2825	59.1597	5.77745	8.23033	6.80206	-2.52749	3.97e-07	6.53e-06	Down	SIS8	Probable serine/threonine-protein kinase SIS8
OF26506	8.87474	15.118	11.9855	2.23149	1.9829	1.20979	-2.52422	2.48e-10	7.11e-09	Down	GIF1	GRF1-interacting factor 1
OF22337	1.37316	1.59761	1.01619	0.109201	0.828401	0.112414	-2.52405	0.00900838	0.0404453	Down
OF13667	2.08757	4.68602	2.81924	0.0962351	0.709173	0.531223	-2.52169	0.000335272	0.00254597	Down	At1g48100	Polygalacturonase At1g48100
OF10029	0	0	0	0	0	0	-2.52138	0.0450023	0.143256	Down
OF29882	6.73544	4.5049	12.9804	0.33093	1.98154	1.89562	-2.51927	0.00244042	0.0137635	Down
OF05437	4.66303	3.05796	1.59827	0.37064	0.668052	0.627644	-2.5171	0.00149018	0.00914983	Down	SNL6	Cinnamoyl-CoA reductase-like SNL6
OF22536	2.33643	4.68595	6.73898	0	0.160905	0	-2.51702	0.000174886	0.00144832	Down	FDC1	Ferredoxin C 1, chloroplastic
OF18776	79.9758	93.4771	60.7955	12.67	12.8036	11.1648	-2.51526	3.89e-15	2.01e-13	Down	PCR8	Protein PLANT CADMIUM RESISTANCE 8
OF20863	8.35561	6.46032	11.6217	0.772317	1.93357	1.77856	-2.50819	8.25e-08	1.55e-06	Down
OF21844	3.12292	2.84486	5.0352	0.472106	0.726172	0.731661	-2.50555	2.89e-09	6.91e-08	Down	PUB50	Putative U-box domain-containing protein 50
OF08388	59.0214	25.5905	50.3455	3.60594	7.8748	12.0336	-2.50481	3.94e-05	0.000397481	Down
OF02583	2.52422	3.35206	2.62755	0.325573	0.537149	0.530816	-2.50312	4.04e-06	5.25e-05	Down
OF02743	2.16886	1.54113	1.79678	0.369724	0.236036	0.179082	-2.50264	1.51e-06	2.18e-05	Down	ME1	NADP-dependent malic enzyme
OF13323	14.4684	19.94	23.7439	3.46178	3.14024	2.90124	-2.50197	3.73e-14	1.69e-12	Down	FAO1	Long-chain-alcohol oxidase FAO1
OF06042	1.54601	6.11081	6.55374	1.31888	0.582649	0.384618	-2.5009	0.00420662	0.0217109	Down	ORTH2	E3 ubiquitin-protein ligase ORTHRUS 2
OF19488	65.2698	76.3666	92.5055	11.5009	16.2782	13.1905	-2.49843	3.38e-15	1.76e-13	Down	SPPL4	Signal peptide peptidase-like 4
OF25649	3.18912	1.40415	2.94241	0.374073	0.375115	0.499451	-2.49821	3.27e-05	0.000337394	Down	NACK1	Kinesin-like protein NACK1
OF27516	4.60234	5.16269	1.22234	0	0.547237	0.885963	-2.49754	0.000880638	0.00585777	Down	MTACP1	Acyl carrier protein 1, mitochondrial
OF14921	312.349	239.743	324.015	59.6478	50.5909	37.3422	-2.49218	8.08e-16	4.54e-14	Down	ARF6	Auxin response factor 6
OF24536	10.5089	10.4065	13.4195	1.77386	1.6992	2.2752	-2.48953	1.49e-11	4.93e-10	Down
OF19624	4.5062	1.61617	1.9959	0.368197	0.823522	0.380304	-2.48864	0.0105487	0.0457756	Down	WRKY53	Probable WRKY transcription factor 53
OF30338	0.176602	0.34885	0.857302	0.068639	0.0657443	0.0354839	-2.48807	0.0115942	0.0494114	Down	RBCMT	Ribulose-1,5 bisphosphate carboxylase/oxygenase large subunit N-methyltransferase, chloroplastic
OF22046	2.64259	3.95584	3.18548	0.620364	0.538586	0.554127	-2.4878	2.99e-08	6.12e-07	Down	FBL3	F-box/LRR-repeat protein 3
OF01103	10.3869	9.57131	26.3239	3.79949	1.70392	1.85826	-2.48625	0.00714215	0.0335284	Down	At5g28300	Trihelix transcription factor GTL2
OF29300	0.375684	0.790742	0.148495	0.144963	0.0690519	0.049899	-2.48512	0.00313325	0.0169616	Down	CPK10	Calcium-dependent protein kinase 10
OF11406	0.168136	0.449434	0.300527	0.0511659	0.0492014	0.0744993	-2.48314	0.00190357	0.0112267	Down	BIG1	Brefeldin A-inhibited guanine nucleotide-exchange protein 1
OF13626	8.50663	7.31241	10.7594	1.05939	2.07894	1.72233	-2.48035	6.7e-12	2.27e-10	Down	HCF107	Protein high chlorophyll fluorescent 107
OF08965	2.87589	4.76833	8.59472	0.356136	1.44039	1.13046	-2.47857	0.00310576	0.0168564	Down	MTERF9	Transcription termination factor MTERF9, chloroplastic
OF17989	9.01113	11.1032	7.84478	1.89508	1.55131	0.740786	-2.47754	5.15e-09	1.19e-07	Down	COL4	Zinc finger protein CONSTANS-LIKE 4
OF12022	1.37984	3.71643	1.98136	0.35476	0.530671	0.388177	-2.47744	0.0020216	0.0117951	Down	At3g47110	Putative receptor-like protein kinase At3g47110
OF19867	2.74455	4.23409	3.71703	0.452866	0.678293	0.77376	-2.47741	3.01e-10	8.46e-09	Down	SIS8	Probable serine/threonine-protein kinase SIS8
OF20615	6.75183	6.83951	9.28411	0.835914	1.72728	1.29394	-2.47708	3.98e-09	9.33e-08	Down	COMT1	Caffeic acid 3-O-methyltransferase
OF23163	0.263028	0.0648115	0.10044	0.0319414	0.0915157	0	-2.47292	0.0157678	0.0631047	Down	SULTR3	Probable sulfate transporter 3.4
OF19742	0.263735	0.0518527	0.212856	0	0.146218	0	-2.4711	0.0447061	0.14253	Down	COMT	Caffeic acid 3-O-methyltransferase
OF07331	45.6052	38.2609	66.6867	7.97981	8.78744	9.15733	-2.46243	1.88e-07	3.32e-06	Down	FH1	Formin-like protein 1
OF27190	0.667726	1.48531	0.955109	0.21644	0.30294	0.220231	-2.46131	0.000318726	0.00243746	Down	AHL1	AT-hook motif nuclear-localized protein 1
OF04092	18.6688	21.0209	17.3861	2.65867	4.9554	2.69515	-2.45919	7.82e-12	2.64e-10	Down	DBR	2-alkenal reductase (NADP(+)-dependent)
OF02463	3.21369	1.02894	4.41239	0.490876	0.435426	0.46948	-2.45384	0.00804004	0.0368677	Down
OF23769	15.482	18.7525	11.4569	1.84597	3.60491	3.09472	-2.45339	5.46e-12	1.87e-10	Down
OF05910	2.82836	1.90581	1.32634	0.148475	0.355306	0.496462	-2.45299	1.12e-05	0.000131489	Down
OF02389	0.44553	0.313448	0.397545	0.0903338	0.0345354	0.074681	-2.45294	0.00882787	0.0398319	Down	STS1	Stachyose synthase
OF03276	14.3841	23.6852	20.5039	3.53612	3.87397	3.67353	-2.45199	5.51e-13	2.16e-11	Down	LPEAT1	Lysophospholipid acyltransferase LPEAT1
OF24072	20.7371	24.2085	27.5783	1.82985	5.37356	6.09587	-2.45187	1.15e-12	4.29e-11	Down	HPL	Fatty acid hydroperoxide lyase, chloroplastic
OF17108	920.608	1161.32	976.744	143.186	153.254	235.107	-2.45118	1.68e-15	9.06e-14	Down	CAT1	Catalase isozyme 1
OF24605	4.46559	4.26813	5.41547	0.32396	1.23717	0.332351	-2.44862	0.00047125	0.00339846	Down	OFUT27	O-fucosyltransferase 27
OF23343	0.658962	0.449585	1.38662	0	0.224886	0.152046	-2.44851	0.00218564	0.0125519	Down	At4g22990	SPX domain-containing membrane protein At4g22990
OF01973	38.28	28.0142	29.2794	2.5381	8.85353	5.7044	-2.4463	6.08e-11	1.87e-09	Down	MAKR2	Probable membrane-associated kinase regulator 2
OF16310	5.97156	16.321	6.48334	3.4213	0.327997	2.30254	-2.44554	0.0119628	0.0506237	Down	AHP2	Histidine-containing phosphotransfer protein 2
OF05830	63.8261	59.8435	78.1485	9.58013	22.6146	9.76874	-2.44402	1.58e-13	6.61e-12	Down	EJ2	MADS-box protein EJ2
OF09291	13.0307	12.4286	16.3944	1.66208	3.67092	2.00658	-2.44299	1.07e-11	3.56e-10	Down	CYP76B10	Geraniol 8-hydroxylase
OF18846	100.581	114.337	127.943	18.2842	19.4612	17.792	-2.43729	3.29e-14	1.51e-12	Down
OF21637	52.7132	34.8322	53.7513	8.33506	7.66866	9.63979	-2.43636	3.01e-11	9.61e-10	Down	GME-1	GDP-mannose 3,5-epimerase 1
OF01569	29.4754	11.9818	20.0783	3.82684	3.69559	3.57131	-2.43589	0.000498559	0.00357228	Down	PORA	Protochlorophyllide reductase, chloroplastic
OF01880	311.345	152.21	238.445	41.0158	49.6823	40.6442	-2.43325	6.92e-05	0.00064851	Down	REM1.4	Remorin 1.4
OF02418	3.33179	1.01002	4.58509	1.18189	0.159983	0	-2.43324	0.00853245	0.0387056	Down
OF04804	21.7849	16.8347	28.3819	2.56675	3.88495	5.10342	-2.433	6.63e-09	1.5e-07	Down	PCS1	Aspartic proteinase PCS1
OF02059	65.5202	40.5966	72.4396	6.24474	11.3134	9.96902	-2.43253	8.44e-06	0.000102552	Down	ABIL3	Protein ABIL3
OF16905	0.639133	1.03296	0.805023	0.12685	0.088396	0.262264	-2.43219	8.63e-06	0.000104698	Down	At4g02110	BRCT domain-containing protein At4g02110
OF20785	1.75917	2.32007	1.4594	0.16688	0.389439	0.171831	-2.42759	0.00259586	0.0144901	Down	RPI2	Probable ribose-5-phosphate isomerase 2
OF20185	10.3753	14.5591	13.8853	2.53502	2.43322	1.72629	-2.42698	2.44e-13	1e-11	Down	VIII-1	Myosin-1
OF22036	17.4647	26.6557	10.0647	2.66413	3.39481	3.62362	-2.42502	0.000519955	0.00370285	Down	PPC6-7	Probable protein phosphatase 2C 73
OF13971	2.51935	3.67273	3.41562	0.464504	0.551764	0.714156	-2.42258	2.73e-06	3.73e-05	Down	PAP20	Probable purple acid phosphatase 20
OF03381	29.1156	15.8341	21.4593	4.31813	3.37061	4.03553	-2.42133	3.29e-08	6.65e-07	Down	At1g01540	Probable serine/threonine-protein kinase At1g01540
OF20052	163.848	107.196	191.46	20.3764	35.1776	29.7563	-2.42124	6.08e-08	1.17e-06	Down	SBP1	Selenium-binding protein 1
OF02987	7.18027	12.1942	8.48998	0.665934	2.49542	2.19111	-2.42117	1.52e-09	3.81e-08	Down
OF11526	6.11939	6.34601	12.1584	0.783827	1.97725	1.33024	-2.42105	6.44e-05	0.000610446	Down	At1g67480	F-box/kelch-repeat protein At1g67480
OF05382	2.16988	2.86743	1.44426	0.306384	0.323865	0.413181	-2.42069	7.79e-06	9.56e-05	Down	NPF4.4	Protein NRT1/ PTR FAMILY 4.4
OF29133	28.9733	26.8685	34.372	4.1098	5.90236	4.64782	-2.41578	5.54e-11	1.72e-09	Down
OF26792	0.328236	0.517892	0.132495	0.0637543	0.0603374	0	-2.41499	0.00613509	0.0295946	Down
OF07670	3.86641	9.65543	5.51503	0.921715	1.45456	1.23868	-2.41318	0.000310149	0.00238045	Down	RPPL1	Putative disease resistance RPP13-like protein 1
OF29405	52.2442	57.563	73.0515	9.29748	14.2679	10.3517	-2.41249	2.8e-13	1.14e-11	Down	DXR	1-deoxy-D-xylulose 5-phosphate reductoisomerase, chloroplastic
OF06431	132.768	98.2004	170.757	18.2561	28.3129	26.366	-2.41235	1.31e-08	2.85e-07	Down	HHO6	Transcription factor HHO6
OF14750	41.3182	117.591	31.5623	7.19434	17.7216	8.86061	-2.41213	0.0235883	0.0863637	Down	ACO	1-aminocyclopropane-1-carboxylate oxidase
OF29428	8.98711	4.18778	7.28498	1.31311	1.57694	1.00169	-2.41083	2.14e-05	0.000232268	Down	KNAT6	Homeobox protein knotted-1-like 6
OF16858	1.27495	2.46875	1.23833	0.309487	0.38587	0.224047	-2.4108	0.000265342	0.0020807	Down	At4g02290	Endoglucanase 17
OF28155	6.89571	11.3804	27.0266	1.23344	3.39794	3.72718	-2.40819	0.0292944	0.102716	Down
OF29806	74.5877	48.8332	88.9769	12.1973	16.936	13.7172	-2.40749	9.81e-07	1.48e-05	Down	DSP8	Putative dual specificity protein phosphatase DSP8
OF07796	9.12023	10.2994	11.2119	1.31976	2.46044	1.8163	-2.40587	4.25e-11	1.33e-09	Down	ZAR1	Receptor protein kinase-like protein ZAR1
OF14164	1.21179	1.4189	1.30951	0.445591	0	0	-2.40539	0.00155879	0.00950962	Down	STR9	Rhodanese-like domain-containing protein 9, chloroplastic
OF13269	46.5185	24.8991	64.0742	10.9116	8.77167	6.05374	-2.40136	0.000386711	0.00287598	Down	SUP	Transcriptional regulator SUPERMAN
OF03686	3.12187	3.15529	3.99072	0.433418	0.815026	1.12154	-2.40127	4.87e-08	9.55e-07	Down
OF02001	2.12382	1.00577	0.988164	0.26703	0.306256	0.110369	-2.40084	0.000836308	0.00559327	Down	CRF2	Ethylene-responsive transcription factor CRF2
OF16556	0.375116	1.6183	0.573733	0.0915547	0.219224	0.0474653	-2.39894	0.0460222	0.145369	Down	At3g13620	Probable polyamine transporter At3g13620
OF22397	8.14912	4.51696	8.71909	1.24607	1.67575	1.23906	-2.39185	1.25e-05	0.000144909	Down	FER	Receptor-like protein kinase FERONIA
OF26386	62.8141	37.0236	48.6079	14.5295	5.54536	5.25984	-2.38744	9.73e-08	1.81e-06	Down	RHA1B	E3 ubiquitin-protein ligase RHA1B
OF10526	1.9388	0.879889	0.980879	0.0364566	0.347491	0.150566	-2.38298	0.00432598	0.0222426	Down	PATL6	Patellin-6
OF09698	10.9113	5.42292	14.4827	0.374943	2.15001	2.76622	-2.3812	0.000713203	0.00486825	Down
OF28438	3.32547	3.90989	4.54017	0.511812	1.07804	0.63652	-2.3802	1.08e-09	2.77e-08	Down	PRAF1	PH, RCC1 and FYVE domains-containing protein 1
OF09025	1.5372	1.90582	1.86632	0.109807	0.243312	0.526445	-2.37706	0.000210172	0.00169919	Down	KCS2	3-ketoacyl-CoA synthase 2
OF20519	1.29102	2.89592	0.401725	0.388696	0.407966	0.240278	-2.37414	0.0323298	0.111254	Down	CYP89A9	Cytochrome P450 89A9
OF05133	33.4199	24.0746	29.4477	6.86465	4.84702	4.77209	-2.37308	3.84e-13	1.54e-11	Down	LSF1	Phosphoglucan phosphatase LSF1, chloroplastic
OF30224	4.65078	4.97172	7.35931	1.1264	0.609724	1.23457	-2.37173	8.67e-09	1.92e-07	Down	JASON	Protein JASON
OF27442	13.8321	27.734	8.41643	3.44882	2.74035	3.2219	-2.37135	0.00738048	0.0343838	Down	NHL13	NDR1/HIN1-like protein 13
OF09002	375.233	689.403	594.309	65.5291	96.9995	144.766	-2.37126	1.88e-10	5.45e-09	Down	VTC2	GDP-L-galactose phosphorylase 1
OF02015	0.482166	2.6771	1.462	0.471333	1.29634	0	-2.37063	0.0313757	0.10855	Down	CPC	Transcription factor CPC
OF19521	1.2623	0.855363	0.682246	0.0812417	0.442965	0.169002	-2.36979	0.000871969	0.00580326	Down	FRO2	Ferric reduction oxidase 2
OF09819	21.2005	14.2369	16.7095	1.49686	3.75494	4.49905	-2.36705	9.07e-10	2.36e-08	Down	NPC6	Non-specific phospholipase C6
OF24143	5.95627	2.64312	4.63805	0.639542	1.2144	0.474392	-2.36655	0.000217749	0.00174949	Down
OF07186	34.3994	53.3129	60.8621	6.04611	12.2838	9.62161	-2.36515	1.03e-09	2.65e-08	Down	NPF8.1	Protein NRT1/ PTR FAMILY 8.1
OF01250	70.21	41.8062	61.5675	11.7093	10.3203	11.8733	-2.36486	1.23e-07	2.24e-06	Down	SFH13	Phosphatidylinositol/phosphatidylcholine transfer protein SFH13
OF25319	5.16657	7.46648	3.72142	0.838473	1.38585	0.775829	-2.36446	8.3e-08	1.56e-06	Down	WAK2	Wall-associated receptor kinase 2
OF26041	21.9547	27.363	23.1213	4.48122	4.82241	5.40978	-2.36368	4.36e-13	1.72e-11	Down	DGAT1	Diacylglycerol O-acyltransferase 1
OF29406	91.6681	69.2391	79.2736	9.4747	17.1119	19.2285	-2.36246	7.97e-13	3.06e-11	Down	DXR	1-deoxy-D-xylulose 5-phosphate reductoisomerase, chloroplastic
OF08538	0.656022	0.23783	0.492714	0.0524691	0.176035	0.0542289	-2.36001	0.0222468	0.083002	Down	At2g32990	Endoglucanase 11
OF27943	10.9061	13.1473	11.5128	2.34856	1.41677	2.51276	-2.35984	1.78e-11	5.82e-10	Down	At3g08860	Alanine--glyoxylate aminotransferase 2 homolog 3, mitochondrial
OF19376	2.94726	1.42416	2.96151	0.400647	0.385333	0.416479	-2.35902	1.17e-05	0.000136701	Down	BLUS1	Serine/threonine-protein kinase BLUS1
OF00901	658.075	654.722	598.393	124.144	127.074	108.616	-2.35693	1.93e-14	9.08e-13	Down	CIPK6	CBL-interacting serine/threonine-protein kinase 6
OF24721	3.10003	8.72692	5.93974	0.312032	2.07776	1.28955	-2.35676	0.000382348	0.00284885	Down	AS1	Transcription factor AS1
OF08669	2.38548	0.755699	1.60274	0	0.359407	1.18767	-2.3537	0.0417286	0.135654	Down
OF23060	8.80328	6.47254	11.512	1.19981	1.52782	2.42169	-2.35342	4.6e-08	9.09e-07	Down	SELMODRAFT_444075	Inactive protein kinase SELMODRAFT_444075
OF19234	2.66463	5.11008	2.52974	0.609265	0.583301	0.892541	-2.35178	6.84e-06	8.47e-05	Down	At4g34320	UPF0496 protein At4g34320
OF14291	1.98345	2.53124	4.19513	0.237856	0.618312	0.840441	-2.35044	4.16e-05	0.000416775	Down	cnd1	Condensin complex subunit 1
OF20323	57.2864	41.6536	82.1078	12.7899	9.61782	10.5761	-2.35009	3.61e-07	5.99e-06	Down	R1	Alpha-glucan water dikinase, chloroplastic
OF11738	12.9684	6.8773	6.08819	1.24897	2.16237	2.00763	-2.34778	8.18e-05	0.000748101	Down	GATL9	Probable galacturonosyltransferase-like 9
OF03500	24.5922	12.4213	21.7103	2.62475	3.96289	4.40926	-2.34657	3.6e-06	4.77e-05	Down	IQM4	IQ domain-containing protein IQM4
OF00680	9.20749	7.14333	4.37925	0.953742	1.94038	0.907406	-2.34372	3.37e-05	0.000346617	Down	RPPL1	Putative disease resistance RPP13-like protein 1
OF28103	0.366694	0.623003	0.235086	0.097738	0.154647	0.0670814	-2.34349	0.0313226	0.108413	Down
OF22782	52.1375	73.4764	48.8692	10.1803	12.1325	9.835	-2.34289	1.08e-13	4.66e-12	Down	VAB	VAN3-binding protein
OF26161	9.29109	12.1541	9.3738	1.72004	1.86188	2.0556	-2.33945	2.24e-09	5.43e-08	Down	At3g50280	Uncharacterized acetyltransferase At3g50280
OF01246	20.5978	29.2507	25.1538	2.15542	8.91113	6.37761	-2.33944	1.93e-09	4.74e-08	Down	PSAG	Photosystem I reaction center subunit V, chloroplastic
OF11762	0.775196	0.81414	1.73245	0.0975495	0.116406	0.402957	-2.3392	0.00489917	0.0246315	Down	POT6	Potassium transporter 6
OF26434	2.26628	1.25143	2.33034	0.402241	0.235824	0.542297	-2.33801	7.47e-05	0.000691859	Down	TUBG1	Tubulin gamma-1 chain
OF07512	0.14838	0.184458	0.151908	0.036109	0.104043	0	-2.33759	0.0446016	0.142349	Down	SEC16B	Protein transport protein SEC16B homolog
OF11265	26.9214	58.6336	68.0884	6.96865	9.15059	11.9323	-2.33682	2.37e-05	0.00025509	Down	FBA2	Fructose-bisphosphate aldolase 2, chloroplastic
OF21237	1.21272	4.40394	1.14887	0.465617	0.639338	0.390037	-2.33317	0.049606	0.153795	Down	N	TMV resistance protein N
OF27732	34.7805	32.0498	30.736	5.91987	5.52582	7.32053	-2.3289	3.91e-13	1.57e-11	Down	SCL14	Scarecrow-like protein 14
OF30264	130.699	73.1213	107.07	21.9394	19.2582	19.3828	-2.3287	4.89e-07	7.87e-06	Down
OF06194	0.722442	0.76462	0.559519	0.0358647	0.206618	0.204102	-2.32725	0.000770115	0.00520454	Down	NRG2	Nitrate regulatory gene2 protein
OF13680	1.76269	5.02612	4.99979	0.573037	1.21427	0.484338	-2.3261	0.000141445	0.00120393	Down	At5g18500	Probable receptor-like protein kinase At5g18500
OF05542	429.408	521.979	479.433	140.051	75.2985	54.2273	-2.32445	1.85e-14	8.73e-13	Down	At1g60420	Probable nucleoredoxin 1
OF29793	6.23062	1.91878	2.12934	0	0	2.03523	-2.32223	0.00438593	0.0224895	Down	AGP41	Arabinogalactan protein 41
OF23653	9.969	13.4354	22.5016	1.27298	4.6715	6.47111	-2.32101	2.19e-07	3.81e-06	Down
OF14699	5.25497	5.95483	7.64236	0.479921	1.24446	2.08641	-2.3204	4.26e-09	9.97e-08	Down	At1g11820	Glucan endo-1,3-beta-glucosidase 1
OF03952	6.67437	7.41796	7.85309	1.84241	0.985729	1.17242	-2.31906	1.09e-07	2e-06	Down	At4g02530	Thylakoid lumenal 16.5 kDa protein, chloroplastic
OF15426	4.23544	2.91787	3.32772	0.561267	0.62544	0.870128	-2.3178	0.000142123	0.00120802	Down	PRXIIE-1	Peroxiredoxin-2E-1, chloroplastic
OF26145	9.16415	6.08765	14.0977	1.05302	1.91285	2.75918	-2.31739	8.34e-05	0.000761021	Down	At4g37250	Probable LRR receptor-like serine/threonine-protein kinase At4g37250
OF20497	496.508	519.387	737.879	86.6635	116.804	139.209	-2.31724	1.14e-11	3.8e-10	Down	GLUD1	Glutelin type-D 1
OF16483	79.637	64.2603	79.6885	6.65753	19.4882	18.8806	-2.3169	2.68e-13	1.1e-11	Down
OF16430	9.12737	7.77462	14.2115	1.68278	2.27596	2.2694	-2.31563	3.41e-09	8.08e-08	Down	At2g37660	Uncharacterized protein At2g37660, chloroplastic
OF15577	1.18962	2.20268	1.76577	0.0663731	0.413011	0.444718	-2.3156	0.00025803	0.00203574	Down	CDC20-1	Cell division cycle 20.1, cofactor of APC complex
OF25561	0.25207	0.83807	2.6319	0.0959702	0.0462075	0.546827	-2.31375	0.0433101	0.139298	Down	TIFY6B	Protein TIFY 6B
OF22935	6.28847	6.85306	4.5662	1.00498	1.42886	1.18036	-2.31298	2.72e-10	7.71e-09	Down	GLIP2	GDSL esterase/lipase 2
OF23400	5.92897	4.75641	3.45414	0.739016	1.03309	0.739869	-2.31161	2.69e-07	4.61e-06	Down	PERK2	Proline-rich receptor-like protein kinase PERK2
OF20784	34.9487	21.6233	29.4798	2.94087	7.22005	6.94746	-2.31157	1.31e-07	2.37e-06	Down
OF16742	10.1667	11.7891	23.8168	2.69549	3.88429	2.25947	-2.31005	7.29e-05	0.000677831	Down	AHP1	Histidine-containing phosphotransfer protein 1
OF24426	1.30041	2.13997	0.373507	0.312902	0.341259	0.0920361	-2.31003	0.0359589	0.120824	Down	TUBB1	Tubulin beta-1 chain
OF03782	31.026	37.6762	24.1705	5.60833	5.22624	4.75744	-2.30967	1.33e-12	4.93e-11	Down	MKK6	Mitogen-activated protein kinase kinase 6
OF09719	6.31267	7.54956	10.5189	0.777141	1.29462	1.13179	-2.30786	2.27e-08	4.72e-07	Down	At4g19185	WAT1-related protein At4g19185
OF02514	1.39436	0.886396	1.84375	0.145549	0.279221	0.713291	-2.30655	1.87e-05	0.000206717	Down	CYCB2-4	Cyclin-B2-4
OF27785	108.973	74.1521	112.409	23.1857	19.1287	15.1344	-2.30596	1.35e-10	3.99e-09	Down
OF20793	3.24406	6.94096	4.16879	0.520677	1.08199	1.16714	-2.30366	1.42e-05	0.000162574	Down	MYB4	Transcription repressor MYB4
OF15311	17.4152	19.0122	20.3705	4.4112	3.60499	3.30387	-2.30037	1.57e-11	5.17e-10	Down	PHL7	Myb family transcription factor PHL7
OF24431	0.265624	0.565871	0.5653	0.0258373	0.16208	0.0668687	-2.30007	0.00243554	0.0137428	Down
OF03031	395.09	176.434	371.31	61.8664	55.1883	77.2001	-2.29922	0.000143395	0.00121768	Down
OF28390	3.24547	1.56557	2.73142	0.524431	0.394668	0.537831	-2.29914	0.00141801	0.00878818	Down
OF15127	33.2689	24.656	35.2146	4.61652	4.1953	3.84003	-2.29761	3.31e-08	6.7e-07	Down	At4g20930	Probable 3-hydroxyisobutyrate dehydrogenase, mitochondrial
OF15232	26.3524	11.5304	30.9064	1.54937	2.39648	3.60612	-2.29684	0.00118394	0.0075455	Down
OF24257	124.864	108.318	176.545	29.3723	27.1992	21.7802	-2.29552	2.34e-09	5.65e-08	Down	CPR5	Protein CPR-5
OF18807	0	0.111701	0.11672	0.112711	0	0	-2.2945	0.00287724	0.0158052	Down
OF11949	0.979247	1.27057	0.742197	0.0783961	0	0.404923	-2.29326	0.00999999	0.0438764	Down	VIT1	Vacuolar iron transporter 1
OF14181	8.38543	4.66288	8.25548	0.907577	2.34136	1.38553	-2.28963	1.34e-05	0.000154523	Down	BHLH60	Transcription factor bHLH60
OF12045	1.48495	2.89674	1.12675	0.040244	0.459896	0.290972	-2.28786	0.00128246	0.00807887	Down
OF20477	11.9197	24.9747	20.5149	3.44881	4.79904	2.69576	-2.28596	9.67e-06	0.000115739	Down	SBT3.6	Subtilisin-like protease SBT3.6
OF28017	4.98266	4.81308	3.43594	0.32728	0.948359	1.47246	-2.28492	3.27e-05	0.000337662	Down
OF17907	121.11	85.1023	102.934	15.8976	31.1898	17.5702	-2.2847	1.34e-12	4.94e-11	Down	APT5	Adenine phosphoribosyltransferase 5
OF07704	3.16964	2.58797	4.93963	0.749366	0.691571	0.617147	-2.28366	2.72e-06	3.72e-05	Down	SIGD	RNA polymerase sigma factor sigD, chloroplastic
OF28699	1.9699	1.2632	2.5113	0.377781	0.193801	0.390754	-2.2819	3e-06	4.04e-05	Down	OFUT29	O-fucosyltransferase 29
OF19454	12.3276	8.57678	12.53	1.2127	2.40156	2.50949	-2.28154	6.84e-09	1.55e-07	Down	AHL5	AT-hook motif nuclear-localized protein 5
OF23576	17.5994	32.1738	26.7999	4.99001	10.0647	5.08307	-2.27937	1.49e-06	2.15e-05	Down
OF08591	33.5378	34.0284	40.9824	7.79107	6.58512	7.70808	-2.27675	6.37e-13	2.47e-11	Down	GLR3.4	Glutamate receptor 3.4
OF02747	97.6415	84.7079	123.094	17.1909	21.2032	22.6745	-2.27554	2.84e-13	1.15e-11	Down	ATHB-15	Homeobox-leucine zipper protein ATHB-15
OF16963	7.75669	7.55015	4.44305	0.389526	2.41009	1.20954	-2.2749	1.74e-05	0.000194053	Down	MSK-3	Glycogen synthase kinase-3 homolog MsK-3
OF21133	4.42827	3.61087	3.8596	0.551364	1.3923	0.570615	-2.2713	1.76e-06	2.5e-05	Down	MYOB5	Probable myosin-binding protein 5
OF16188	4.51419	6.96695	3.88798	1.08489	0.206462	1.34372	-2.27119	0.00102045	0.00663366	Down	PSAK	Photosystem I reaction center subunit psaK, chloroplastic
OF29157	47.1614	48.09	40.3837	7.67462	11.3587	9.90557	-2.26925	5.35e-11	1.66e-09	Down	PDCB2	PLASMODESMATA CALLOSE-BINDING PROTEIN 2
OF19963	1.69802	2.40853	1.40353	0.103082	0.197687	0.356066	-2.2681	2.78e-05	0.000293504	Down	APA2	Aspartic proteinase A2
OF15652	23.5429	11.9781	25.6256	2.97209	4.80424	5.13032	-2.26672	0.000150493	0.00127166	Down	At5g06940	Probably inactive leucine-rich repeat receptor-like protein kinase At5g06940
OF04009	21.8691	5.53444	16.5664	3.08973	2.38908	3.53629	-2.26671	0.00884248	0.0398904	Down	PATL3	Patellin-3
OF16242	15.6919	7.60044	7.44776	1.76203	1.83974	2.03243	-2.26441	0.000820126	0.00549704	Down	fer8	Fe-regulated protein 8
OF05647	2606.74	3782.72	481.598	533.564	403.921	395.309	-2.26269	0.0338895	0.115381	Down	GSTU17	Glutathione S-transferase U17
OF07589	1.33338	1.79091	1.52163	0.177893	0.678124	0.182706	-2.26009	0.00348147	0.0185759	Down
OF02019	10.3202	10.0509	12.0445	1.46781	1.71368	3.17897	-2.25621	1.05e-09	2.72e-08	Down	GSVIVT00026920001	Probable polygalacturonase
OF28812	46.2243	36.8092	52.8102	9.64437	9.963	9.57125	-2.25542	1.67e-09	4.12e-08	Down
OF17300	7.35095	12.5305	8.1043	2.72466	1.41742	1.25673	-2.25299	3.49e-08	7.03e-07	Down	AGPS1	Glucose-1-phosphate adenylyltransferase large subunit, chloroplastic/amyloplastic
OF12959	5.03016	6.88892	7.9668	0.579298	1.8671	1.31523	-2.25272	9.26e-08	1.73e-06	Down	IAA8	Auxin-responsive protein IAA8
OF01632	1.53229	1.1489	1.2607	0.279614	0.313061	0.192463	-2.25257	5.46e-06	6.91e-05	Down
OF06115	13.0776	8.4018	17.4424	1.29926	2.92431	3.86285	-2.25229	4.84e-06	6.18e-05	Down	GLR3.2	Glutamate receptor 3.2
OF21745	4.5454	13.3749	11.1684	1.30914	2.0889	2.62413	-2.25099	0.000482423	0.00347087	Down	KIN7G	Kinesin-like protein KIN-7G
OF24950	60.365	72.1253	71.2957	11.7961	15.7577	12.7206	-2.25007	1.09e-12	4.07e-11	Down	At5g39570	Uncharacterized protein At5g39570
OF08966	2.46582	0.391568	1.43826	0	0	0.607548	-2.24799	0.0107452	0.0464884	Down
OF16107	3.87858	4.46354	4.04042	0.779997	1.11493	0.940324	-2.24765	3.04e-07	5.14e-06	Down	CPR1	F-box protein CPR1
OF21009	37.3534	36.35	39.3898	1.64443	6.93851	16.7767	-2.24761	6.93e-09	1.57e-07	Down	SAUR72	Auxin-responsive protein SAUR72
OF26014	1.59554	4.52611	2.00215	0.789236	0.223532	0.530645	-2.24551	0.00349531	0.0186363	Down	PAL	Phenylalanine ammonia-lyase
OF16683	4.24208	3.9754	5.72625	0.414575	1.76653	0.610683	-2.24503	1.17e-05	0.000137023	Down
OF26764	4.88104	3.67125	10.5701	0.757751	1.32814	1.82329	-2.24224	0.00559725	0.0274212	Down	TCP11	Transcription factor TCP11
OF28534	469.494	198.175	436.549	130.643	45.5096	44.7892	-2.23998	0.000370832	0.00277982	Down	DRT100	DNA damage-repair/toleration protein DRT100
OF24656	95.1697	70.4016	119.532	18.4952	23.4025	16.2387	-2.23979	1.03e-08	2.26e-07	Down	GAI	DELLA protein GAI
OF17153	15.746	37.1967	22.7506	1.60711	8.4995	3.90633	-2.23973	7.55e-05	0.000697763	Down
OF08231	5.46343	4.90716	3.28326	0.550104	1.22739	1.32507	-2.23845	0.00202942	0.0118294	Down
OF18347	227.432	236.58	263.065	55.8414	36.6127	44.3857	-2.23816	5.67e-13	2.22e-11	Down
OF19006	0.159816	0.282629	0.161362	0	0.0638319	0.0921628	-2.23391	0.0100036	0.0438764	Down	CYCD5-1	Cyclin-D5-1
OF08796	1.27535	1.7885	0.747709	0.144153	0.276475	0.386	-2.23372	0.000155347	0.00130862	Down	GLK2	Transcription activator GLK2
OF08562	1.46539	1.53598	0.717338	0.204962	0.295181	0.105881	-2.231	0.000250381	0.00198242	Down	APA1	Aspartic proteinase A1
OF24075	2.45349	3.38229	2.52237	0.582492	0.559112	0.327825	-2.22964	1.54e-05	0.000174734	Down	GSTT3	Glutathione S-transferase T3
OF08590	15.513	17.6086	15.5021	2.9731	3.37099	3.85312	-2.22886	9.63e-12	3.22e-10	Down	GLR3.7	Glutamate receptor 3.7
[truncated: 4,742 more rows]

## Sheet: Table S4
Table S4 Differentially expressed genes identified between stage II and stage III in the endocarp of “Dapao”
[truncated: 2,824 more rows]

[truncated: 4 more sheets: Table S5, Table S6, Table S7, Table S8]
